# Supplementary material for: ‘Arm brains’ (axial nerves) of Jurassic coleoids and the evolution of coleoid neuroanatomy
Source: Swiss J Palaeontol. 2023 Sep 27;142(1):22. doi: 10.1186/s13358-023-00285-3 (PMC10533608; doi:10.1186/s13358-023-00285-3)
Supplement: Supplementary file 1 — Additional file 1. This folder contains all data used for an produced by the Bayesian ancestral state reconstructions of cephalopod habitat distribution. [file 13358_2023_285_MOESM1_ESM.zip]

Archive with 10 entries (6 files):
- AncestralStateReconstructions/
- AncestralStateReconstructions/data/
- AncestralStateReconstructions/data/habitat.nex
- AncestralStateReconstructions/data/tanner.tre
- AncestralStateReconstructions/output/
- AncestralStateReconstructions/output/habitat.log
- AncestralStateReconstructions/output/habitat.states.txt
- AncestralStateReconstructions/output/habitat_ase.tre
- AncestralStateReconstructions/scripts/
- AncestralStateReconstructions/scripts/mcmc_ase_habitat.Rev
