# Supplementary material for: ‘Arm brains’ (axial nerves) of Jurassic coleoids and the evolution of coleoid neuroanatomy
Source: Swiss J Palaeontol. 2023 Sep 27;142(1):22. doi: 10.1186/s13358-023-00285-3 (PMC10533608; doi:10.1186/s13358-023-00285-3)
Supplement: Supplementary file 1 — Additional file 1. This folder contains all data used for an produced by the Bayesian ancestral state reconstructions of cephalopod habitat distribution. [file 13358_2023_285_MOESM1_ESM.zip › AncestralStateReconstructions/data/habitat.nex]

#NEXUS

BEGIN DATA;
  DIMENSIONS NTAX=26 NCHAR=1;
  FORMAT DATATYPE=STANDARD MISSING=? GAP=- INTERLEAVE=NO symbols="01";
  MATRIX
    Nautilus_pompilius 0
    Vampyroteuthis_infernalis 0
    Grimpoteuthis_glacialis 0
    Pareledone_albimaculata 0
    Bathypolypus_arcticus 0
    Octopus_vulgaris 1
    Octopus_cyanea 1
    Hapalochlaena_maculosa 1
    Abdopus_aculeatus 1
    Sepia_officinalis 1
    Sepia_esculenta 1
    Idiosepius_paradoxus 1
    Euprymna_scolopes 1
    Sepioteuthis_lessoniana 1
    Sepioteuthis_australis 1
    Uroteuthis_edulis 1
    Loliolus_noctiluca 1
    Lolliguncula_brevis 1
    Doryteuthis_pealeii 1
    Spirula_spirula 0
    Sthenoteuthis_oualaniensis 0
    Dosidicus_gigas 0
    Galiteuthis_armata 0
    Chiroteuthis_calyx 0
    Onychoteuthis_banksi 0
    Architeuthis_dux 0
  ;
END;
