# Supplementary material for: ‘Arm brains’ (axial nerves) of Jurassic coleoids and the evolution of coleoid neuroanatomy
Source: Swiss J Palaeontol. 2023 Sep 27;142(1):22. doi: 10.1186/s13358-023-00285-3 (PMC10533608; doi:10.1186/s13358-023-00285-3)
Supplement: Supplementary file 1 — Additional file 1. This folder contains all data used for an produced by the Bayesian ancestral state reconstructions of cephalopod habitat distribution. [file 13358_2023_285_MOESM1_ESM.zip › AncestralStateReconstructions/data/tanner.tre]

(Nautilus_pompilius:426.381,((Vampyroteuthis_infernalis:241.2875,(Grimpoteuthis_glacialis:183.2615,(Pareledone_albimaculata:104.9731,(Bathypolypus_arcticus:86.3953,(Octopus_vulgaris:49.0102,(Octopus_cyanea:42.6937,(Hapalochlaena_maculosa:39.0839,Abdopus_aculeatus:39.0839):3.6098):6.3165):37.3851):18.5778):78.2884):58.026):50.2505,((Sepia_officinalis:91.13135,Sepia_esculenta:91.13135):83.08865,((Idiosepius_paradoxus:132.3788,Euprymna_scolopes:132.3788):27.2482,(((Sepioteuthis_lessoniana:52.4859,Sepioteuthis_australis:52.4859):54.12695,((Uroteuthis_edulis:61.4245,Loliolus_noctiluca:61.4245):23.64,(Lolliguncula_brevis:58.9599,Doryteuthis_pealeii:58.9599):26.1046):21.54835):39.02715,(Spirula_spirula:133.5985,((Sthenoteuthis_oualaniensis:64.93125,Dosidicus_gigas:64.93125):46.62125,((Galiteuthis_armata:77.9313,Chiroteuthis_calyx:77.9313):8.3419,(Onychoteuthis_banksi:82.2088,Architeuthis_dux:82.2088):4.0644):25.2793):22.046):12.0415):13.987):14.593):117.318):134.843)
