# Supplementary material for: ‘Arm brains’ (axial nerves) of Jurassic coleoids and the evolution of coleoid neuroanatomy
Source: Swiss J Palaeontol. 2023 Sep 27;142(1):22. doi: 10.1186/s13358-023-00285-3 (PMC10533608; doi:10.1186/s13358-023-00285-3)
Supplement: Supplementary file 1 — Additional file 1. This folder contains all data used for an produced by the Bayesian ancestral state reconstructions of cephalopod habitat distribution. [file 13358_2023_285_MOESM1_ESM.zip › AncestralStateReconstructions/output/habitat.log]

Iteration	Replicate_ID	Posterior	Likelihood	Prior	mu	rate[1]	rate[2]
0	0	-9.031926	-13.68216	4.650235	0.003447999	0.003448	0.003448
1	1	-8.884388	-13.5905	4.706108	0.003289045	0.00328904	0.00328904
2	0	-7.834609	-13.45169	5.617078	0.0006974165	0.000697416	0.000697416
3	1	-7.511478	-12.92897	5.417492	0.001265219	0.00126522	0.00126522
4	0	-7.510362	-12.94651	5.436147	0.001212149	0.00121215	0.00121215
5	1	-7.633943	-12.90465	5.27071	0.001682802	0.0016828	0.0016828
6	0	-8.002444	-13.06909	5.066646	0.002263348	0.00226335	0.00226335
7	1	-7.627284	-13.18021	5.552927	0.0008799189	0.000879919	0.000879919
8	0	-7.521208	-12.99352	5.472307	0.001109276	0.00110928	0.00110928
9	1	-9.475688	-13.95974	4.484054	0.003920771	0.00392077	0.00392077
10	0	-8.165122	-13.15885	4.993727	0.002470795	0.00247079	0.00247079
11	1	-8.405352	-13.29866	4.893307	0.00275648	0.00275648	0.00275648
12	0	-8.378307	-13.28261	4.904305	0.002725193	0.00272519	0.00272519
13	1	-7.732698	-12.93877	5.206068	0.001866704	0.0018667	0.0018667
14	0	-7.602485	-12.89761	5.295127	0.001613338	0.00161334	0.00161334
15	1	-7.613759	-13.16034	5.546583	0.0008979673	0.000897967	0.000897967
16	0	-7.8844	-13.5121	5.627702	0.0006671915	0.000667191	0.000667191
17	1	-7.510515	-12.93566	5.425144	0.001243452	0.00124345	0.00124345
18	0	-7.512853	-12.92372	5.410869	0.001284063	0.00128406	0.00128406
19	1	-8.120761	-13.78759	5.666825	0.0005558901	0.00055589	0.00055589
20	0	-8.382542	-13.28512	4.902579	0.002730104	0.0027301	0.0027301
21	1	-7.52023	-12.99076	5.470527	0.00111434	0.00111434	0.00111434
22	0	-8.401698	-13.29649	4.894789	0.002752264	0.00275226	0.00275226
23	1	-7.517966	-12.91326	5.39529	0.001328384	0.00132838	0.00132838
24	0	-7.594615	-12.89634	5.301723	0.001594574	0.00159457	0.00159457
25	1	-8.890144	-13.59406	4.703918	0.003295275	0.00329528	0.00329528
26	0	-10.65021	-14.68897	4.038762	0.005187586	0.00518759	0.00518759
27	1	-9.398009	-13.91106	4.513052	0.003838274	0.00383827	0.00383827
28	0	-7.511451	-12.9291	5.417651	0.001264767	0.00126477	0.00126477
29	1	-7.607369	-13.15077	5.543403	0.0009070147	0.000907015	0.000907015
30	0	-8.398745	-13.29473	4.895988	0.002748854	0.00274885	0.00274885
31	1	-8.434179	-14.13663	5.70245	0.0004545402	0.00045454	0.00045454
32	0	-8.605033	-13.41885	4.813814	0.002982632	0.00298263	0.00298263
33	1	-8.12867	-13.1383	5.00963	0.002425552	0.00242555	0.00242555
34	0	-7.986528	-13.06062	5.074092	0.002242163	0.00224216	0.00224216
35	1	-7.511102	-12.95455	5.443453	0.001191363	0.00119136	0.00119136
36	0	-7.809414	-12.97213	5.162719	0.001990026	0.00199003	0.00199003
37	1	-7.530929	-12.90172	5.370789	0.001398086	0.00139809	0.00139809
38	0	-7.6376	-12.90564	5.268036	0.00169041	0.00169041	0.00169041
39	1	-7.572927	-13.09646	5.523531	0.0009635478	0.000963548	0.000963548
40	0	-7.611799	-12.8994	5.287601	0.00163475	0.00163475	0.00163475
41	1	-7.698869	-13.27924	5.580376	0.0008018296	0.00080183	0.00080183
42	0	-9.547133	-14.00452	4.457383	0.003996646	0.00399665	0.00399665
43	1	-7.543216	-12.8969	5.353687	0.001446739	0.00144674	0.00144674
44	0	-9.530024	-13.9938	4.463771	0.003978475	0.00397847	0.00397847
45	1	-8.526681	-13.37137	4.844687	0.002894802	0.0028948	0.0028948
46	0	-8.012627	-13.07454	5.061915	0.002276805	0.0022768	0.0022768
47	1	-7.800542	-13.40963	5.609091	0.0007201377	0.000720138	0.000720138
48	0	-7.520955	-12.99281	5.471856	0.00111056	0.00111056	0.00111056
49	1	-8.637093	-13.43837	4.801282	0.003018286	0.00301829	0.00301829
50	0	-11.62902	-15.27232	3.643301	0.006312639	0.00631264	0.00631264
51	1	-8.258009	-13.94206	5.684046	0.0005068969	0.000506897	0.000506897
52	0	-10.29219	-14.46901	4.176816	0.004794835	0.00479484	0.00479484
53	1	-8.760892	-13.51424	4.753343	0.003154666	0.00315467	0.00315467
54	0	-8.959718	-13.63724	4.677517	0.003370385	0.00337038	0.00337038
55	1	-7.524888	-13.00322	5.47833	0.001092141	0.00109214	0.00109214
56	0	-9.721284	-14.11359	4.392304	0.004181791	0.00418179	0.00418179
57	1	-7.513687	-12.96858	5.454893	0.001158816	0.00115882	0.00115882
58	0	-8.561785	-14.27563	5.713844	0.0004221243	0.000422124	0.000422124
59	1	-7.540229	-12.89777	5.357542	0.001435774	0.00143577	0.00143577
60	0	-7.952729	-13.04287	5.090138	0.002196515	0.00219652	0.00219652
61	1	-7.797723	-12.96679	5.169067	0.001971968	0.00197197	0.00197197
62	0	-8.863455	-13.57754	4.714081	0.003266364	0.00326636	0.00326636
63	1	-8.196417	-13.8731	5.676687	0.0005278331	0.000527833	0.000527833
64	0	-7.705227	-12.928	5.222778	0.001819164	0.00181916	0.00181916
65	1	-7.823264	-12.97857	5.155302	0.002011129	0.00201113	0.00201113
66	0	-7.510966	-12.93186	5.420896	0.001255535	0.00125554	0.00125554
67	1	-7.548007	-12.89582	5.347809	0.001463463	0.00146346	0.00146346
68	0	-7.516449	-12.91563	5.399184	0.001317305	0.0013173	0.0013173
69	1	-7.554569	-12.89483	5.340257	0.001484947	0.00148495	0.00148495
70	0	-8.186459	-13.17097	4.984516	0.002497	0.002497	0.002497
71	1	-7.758899	-12.94968	5.190777	0.001910206	0.00191021	0.00191021
72	0	-7.515458	-12.91743	5.401974	0.001309369	0.00130937	0.00130937
73	1	-8.363689	-14.05919	5.695505	0.0004742982	0.000474298	0.000474298
74	0	-8.384723	-14.08235	5.697631	0.0004682497	0.00046825	0.00046825
75	1	-7.515636	-12.91709	5.401455	0.001310845	0.00131085	0.00131085
76	0	-7.670946	-12.91579	5.244848	0.001756377	0.00175638	0.00175638
77	1	-7.595172	-12.89642	5.301248	0.001595923	0.00159592	0.00159592
78	0	-8.330268	-14.02229	5.692026	0.000484195	0.000484195	0.000484195
79	1	-7.806169	-12.97064	5.164474	0.001985036	0.00198504	0.00198504
80	0	-8.128399	-13.13815	5.009749	0.002425213	0.00242521	0.00242521
81	1	-8.474326	-13.33986	4.865534	0.002835494	0.00283549	0.00283549
82	0	-8.011123	-13.07374	5.062612	0.002274822	0.00227482	0.00227482
83	1	-9.500296	-13.97516	4.474868	0.003946903	0.0039469	0.0039469
84	0	-8.854449	-13.57196	4.717514	0.003256596	0.0032566	0.0032566
85	1	-8.345978	-14.03965	5.693677	0.0004794981	0.000479498	0.000479498
86	0	-7.547156	-12.89598	5.348829	0.00146056	0.00146056	0.00146056
87	1	-7.531208	-12.90157	5.370357	0.001399315	0.00139931	0.00139931
88	0	-7.519152	-12.91164	5.392492	0.001336343	0.00133634	0.00133634
89	1	-8.838944	-13.56238	4.723432	0.003239761	0.00323976	0.00323976
90	0	-8.92828	-13.61771	4.689432	0.003336488	0.00333649	0.00333649
91	1	-7.537295	-12.89879	5.361494	0.00142453	0.00142453	0.00142453
92	0	-9.478119	-13.96127	4.483146	0.003923353	0.00392335	0.00392335
93	1	-8.358914	-13.27115	4.912232	0.002702642	0.00270264	0.00270264
94	0	-8.344882	-13.26287	4.917989	0.002686262	0.00268626	0.00268626
95	1	-9.082965	-13.71398	4.631013	0.003502685	0.00350268	0.00350268
96	0	-7.637632	-12.90565	5.268013	0.001690476	0.00169048	0.00169048
97	1	-8.908828	-13.60564	4.696816	0.003315481	0.00331548	0.00331548
98	0	-7.61464	-12.9	5.285359	0.001641127	0.00164113	0.00164113
99	1	-7.510655	-12.93425	5.423593	0.001247862	0.00124786	0.00124786
100	0	-7.511963	-12.96018	5.44822	0.001177802	0.0011778	0.0011778
101	1	-7.600765	-12.89731	5.296548	0.001609294	0.00160929	0.00160929
102	0	-7.652623	-12.90996	5.257341	0.001720835	0.00172083	0.00172083
103	1	-8.723566	-13.49129	4.767727	0.003113745	0.00311374	0.00311374
104	0	-12.31851	-15.66223	3.343727	0.007164902	0.0071649	0.0071649
105	1	-7.765477	-12.9525	5.187024	0.001920881	0.00192088	0.00192088
106	0	-7.81168	-12.97318	5.161499	0.001993498	0.0019935	0.0019935
107	1	-7.721471	-12.93428	5.212805	0.001847536	0.00184754	0.00184754
108	0	-7.730524	-13.3208	5.590279	0.0007736566	0.000773657	0.000773657
109	1	-8.743548	-13.50357	4.76002	0.003135671	0.00313567	0.00313567
110	0	-7.720323	-12.93382	5.213501	0.001845556	0.00184556	0.00184556
111	1	-7.556515	-12.89463	5.338111	0.001491051	0.00149105	0.00149105
112	0	-7.515411	-12.91752	5.402113	0.001308971	0.00130897	0.00130897
113	1	-8.808911	-13.54383	4.734916	0.003207089	0.00320709	0.00320709
114	0	-7.71032	-13.2944	5.584081	0.000791289	0.000791289	0.000791289
115	1	-7.510403	-12.93711	5.426711	0.001238992	0.00123899	0.00123899
116	0	-7.999887	-13.06772	5.067837	0.002259958	0.00225996	0.00225996
117	1	-7.552271	-13.06047	5.508194	0.001007181	0.00100718	0.00100718
118	0	-9.240465	-13.8124	4.571931	0.003670768	0.00367077	0.00367077
119	1	-7.517112	-12.98124	5.464123	0.001132559	0.00113256	0.00113256
120	0	-8.739554	-14.46721	5.727655	0.0003828345	0.000382834	0.000382834
121	1	-7.889182	-13.51785	5.628665	0.0006644508	0.000664451	0.000664451
122	0	-7.726742	-12.93637	5.209627	0.001856578	0.00185658	0.00185658
123	1	-7.516817	-12.98026	5.463441	0.001134499	0.0011345	0.0011345
124	0	-7.513009	-12.96555	5.452542	0.001165505	0.0011655	0.0011655
125	1	-8.08888	-13.11613	5.027252	0.002375419	0.00237542	0.00237542
126	0	-7.685737	-12.92087	5.235137	0.001784003	0.001784	0.001784
127	1	-7.87432	-13.00311	5.128789	0.002086555	0.00208655	0.00208655
128	0	-8.01809	-13.07748	5.059388	0.002283995	0.00228399	0.00228399
129	1	-7.616569	-12.90042	5.283851	0.001645418	0.00164542	0.00164542
130	0	-7.727797	-12.93679	5.208994	0.001858378	0.00185838	0.00185838
131	1	-8.106919	-13.77183	5.664909	0.0005613389	0.000561339	0.000561339
132	0	-7.510281	-12.93964	5.42936	0.001231456	0.00123146	0.00123146
133	1	-7.707508	-13.29069	5.583185	0.0007938387	0.000793839	0.000793839
134	0	-9.512911	-13.98307	4.470159	0.0039603	0.0039603	0.0039603
135	1	-8.353878	-13.26817	4.914296	0.002696769	0.00269677	0.00269677
136	0	-7.511672	-12.92806	5.416392	0.001268348	0.00126835	0.00126835
137	1	-7.625432	-13.17752	5.552087	0.000882309	0.000882309	0.000882309
138	0	-7.603289	-12.89775	5.294465	0.001615221	0.00161522	0.00161522
139	1	-7.925639	-13.02889	5.103248	0.002159217	0.00215922	0.00215922
140	0	-7.557382	-13.06972	5.512341	0.0009953834	0.000995383	0.000995383
141	1	-7.832018	-12.98268	5.150666	0.002024317	0.00202432	0.00202432
142	0	-7.576772	-13.10281	5.526036	0.000956421	0.000956421	0.000956421
143	1	-7.646775	-12.90823	5.261452	0.001709142	0.00170914	0.00170914
144	0	-7.80945	-13.42069	5.611243	0.0007140161	0.000714016	0.000714016
145	1	-7.614021	-13.16073	5.546711	0.000897604	0.000897604	0.000897604
146	0	-10.48665	-14.58883	4.102182	0.005007162	0.00500716	0.00500716
147	1	-8.025525	-13.08149	5.05596	0.002293746	0.00229375	0.00229375
148	0	-9.258326	-15.01678	5.758457	0.0002952047	0.000295205	0.000295205
149	1	-7.640673	-12.90648	5.265812	0.001696738	0.00169674	0.00169674
150	0	-7.568695	-12.89415	5.325458	0.00152705	0.00152705	0.00152705
151	1	-7.910898	-13.02138	5.110485	0.00213863	0.00213863	0.00213863
152	0	-8.421049	-13.308	4.886953	0.002774558	0.00277456	0.00277456
153	1	-7.857665	-13.4798	5.622138	0.000683019	0.000683019	0.000683019
154	0	-7.510544	-12.93535	5.424801	0.001244426	0.00124443	0.00124443
155	1	-8.957757	-13.63602	4.67826	0.003368272	0.00336827	0.00336827
156	0	-7.529282	-12.90268	5.373396	0.001390669	0.00139067	0.00139067
157	1	-8.00765	-13.07187	5.064224	0.002270238	0.00227024	0.00227024
158	0	-7.725292	-13.314	5.588713	0.0007781119	0.000778112	0.000778112
159	1	-7.534603	-12.89989	5.365291	0.001413726	0.00141373	0.00141373
160	0	-7.664921	-13.23334	5.568416	0.0008358558	0.000835856	0.000835856
161	1	-8.888304	-13.59292	4.704618	0.003293285	0.00329328	0.00329328
162	0	-7.961132	-13.60327	5.642141	0.0006261123	0.000626112	0.000626112
163	1	-7.585274	-12.89515	5.30988	0.001571366	0.00157137	0.00157137
164	0	-8.440911	-13.31985	4.878942	0.002797349	0.00279735	0.00279735
165	1	-7.834113	-12.98368	5.149562	0.002027457	0.00202746	0.00202746
166	0	-7.62317	-13.17422	5.551049	0.0008852621	0.000885262	0.000885262
167	1	-7.888591	-13.01018	5.121585	0.002107049	0.00210705	0.00210705
168	0	-7.64731	-13.20882	5.561514	0.00085549	0.00085549	0.00085549
169	1	-8.676194	-13.46226	4.786066	0.003061572	0.00306157	0.00306157
170	0	-8.933022	-13.62065	4.687633	0.003341605	0.00334161	0.00334161
171	1	-7.567491	-12.89415	5.326656	0.001523641	0.00152364	0.00152364
172	0	-7.732087	-12.93852	5.206431	0.00186567	0.00186567	0.00186567
173	1	-8.708896	-13.48229	4.773396	0.003097618	0.00309762	0.00309762
174	0	-7.541364	-13.03961	5.498242	0.001035492	0.00103549	0.00103549
175	1	-7.850623	-12.99156	5.140942	0.002051981	0.00205198	0.00205198
176	0	-7.519442	-12.91128	5.391834	0.001338216	0.00133822	0.00133822
177	1	-7.549936	-13.05614	5.506202	0.001012849	0.00101285	0.00101285
178	0	-7.623609	-13.17486	5.551251	0.0008846864	0.000884686	0.000884686
179	1	-8.837135	-13.56126	4.724123	0.003237795	0.00323779	0.00323779
180	0	-7.961245	-13.04731	5.086064	0.002208105	0.0022081	0.0022081
181	1	-7.591514	-13.12642	5.534905	0.0009311892	0.000931189	0.000931189
182	0	-7.530674	-12.90186	5.371187	0.001396955	0.00139695	0.00139695
183	1	-7.783784	-13.38869	5.60491	0.0007320312	0.000732031	0.000732031
184	0	-10.56584	-14.63739	4.071555	0.005094295	0.00509429	0.00509429
185	1	-8.23176	-13.19694	4.965176	0.00255202	0.00255202	0.00255202
186	0	-9.911672	-14.23258	4.320909	0.004384905	0.0043849	0.0043849
187	1	-7.578076	-13.10494	5.526866	0.0009540608	0.000954061	0.000954061
188	0	-7.817083	-13.43013	5.61305	0.0007088757	0.000708876	0.000708876
189	1	-10.3682	-14.51594	4.147736	0.004877566	0.00487757	0.00487757
190	0	-7.539483	-12.89801	5.358529	0.001432964	0.00143296	0.00143296
191	1	-10.18247	-14.40107	4.218603	0.004675956	0.00467596	0.00467596
192	0	-8.587678	-13.4083	4.820622	0.002963265	0.00296326	0.00296326
193	1	-8.617418	-13.42638	4.808966	0.002996423	0.00299642	0.00299642
194	0	-7.57864	-12.89457	5.315926	0.001554168	0.00155417	0.00155417
195	1	-7.650657	-13.21352	5.562868	0.0008516375	0.000851638	0.000851638
196	0	-7.528268	-12.90332	5.37505	0.001385963	0.00138596	0.00138596
197	1	-11.45731	-15.17226	3.714953	0.006108797	0.0061088	0.0061088
198	0	-8.748722	-13.50675	4.758027	0.003141341	0.00314134	0.00314134
199	1	-8.136795	-13.14286	5.006067	0.00243569	0.00243569	0.00243569
200	0	-8.649477	-13.44593	4.796454	0.003032019	0.00303202	0.00303202
201	1	-7.570364	-12.89418	5.323814	0.001531725	0.00153172	0.00153172
202	0	-9.703052	-14.10218	4.399125	0.004162386	0.00416239	0.00416239
203	1	-7.510404	-12.94727	5.436867	0.001210101	0.0012101	0.0012101
204	0	-8.175553	-13.16477	4.989215	0.00248363	0.00248363	0.00248363
205	1	-7.649322	-12.90898	5.259653	0.001714257	0.00171426	0.00171426
206	0	-7.522294	-12.90811	5.385819	0.001355328	0.00135533	0.00135533
207	1	-9.978286	-14.27412	4.295837	0.004456231	0.00445623	0.00445623
208	0	-7.544333	-12.89662	5.352285	0.001450729	0.00145073	0.00145073
209	1	-9.278394	-13.83614	4.557742	0.003711134	0.00371113	0.00371113
210	0	-7.748438	-12.94525	5.196813	0.001893032	0.00189303	0.00189303
211	1	-7.895964	-13.52598	5.630015	0.0006606094	0.000660609	0.000660609
212	0	-8.524638	-13.37013	4.845497	0.002892497	0.0028925	0.0028925
213	1	-8.066881	-13.10401	5.037125	0.002347332	0.00234733	0.00234733
214	0	-7.571844	-12.89422	5.322372	0.001535829	0.00153583	0.00153583
215	1	-7.554769	-12.8948	5.340034	0.00148558	0.00148558	0.00148558
216	0	-8.357426	-13.27027	4.912842	0.002700907	0.00270091	0.00270091
217	1	-9.731901	-14.12023	4.388331	0.004193094	0.00419309	0.00419309
218	0	-7.597446	-12.89677	5.299323	0.0016014	0.0016014	0.0016014
219	1	-7.547936	-13.05238	5.50444	0.00101786	0.00101786	0.00101786
220	0	-7.93039	-13.03132	5.100932	0.002165807	0.00216581	0.00216581
221	1	-7.646295	-13.20739	5.561099	0.0008566712	0.000856671	0.000856671
222	0	-8.717514	-13.48758	4.770064	0.003107095	0.0031071	0.0031071
223	1	-7.609552	-12.89894	5.28939	0.001629658	0.00162966	0.00162966
224	0	-8.119706	-13.13328	5.013575	0.002414328	0.00241433	0.00241433
225	1	-9.600688	-14.03807	4.437385	0.004053541	0.00405354	0.00405354
226	0	-7.534125	-12.90011	5.365984	0.001411756	0.00141176	0.00141176
227	1	-7.51028	-12.94446	5.434178	0.001217749	0.00121775	0.00121775
228	0	-7.526416	-13.007	5.480586	0.001085724	0.00108572	0.00108572
229	1	-7.51325	-12.92255	5.409302	0.001288521	0.00128852	0.00128852
230	0	-7.533129	-13.02244	5.489315	0.001060891	0.00106089	0.00106089
231	1	-7.54852	-13.05348	5.50496	0.001016382	0.00101638	0.00101638
232	0	-7.749497	-13.34525	5.595751	0.0007580899	0.00075809	0.00075809
233	1	-7.764217	-13.36401	5.59979	0.0007465984	0.000746598	0.000746598
234	0	-7.949909	-13.0414	5.091492	0.002192663	0.00219266	0.00219266
235	1	-8.200912	-13.17923	4.978315	0.002514642	0.00251464	0.00251464
236	0	-7.677025	-12.91784	5.240819	0.001767838	0.00176784	0.00176784
237	1	-7.565017	-13.08309	5.518072	0.000979078	0.000979078	0.000979078
238	0	-7.785903	-12.96147	5.175569	0.00195347	0.00195347	0.00195347
239	1	-7.529476	-12.90256	5.373084	0.001391557	0.00139156	0.00139156
240	0	-7.51952	-12.9887	5.469175	0.001118186	0.00111819	0.00111819
241	1	-7.514041	-12.97006	5.456024	0.0011556	0.0011556	0.0011556
242	0	-7.563391	-12.89421	5.330817	0.001511804	0.0015118	0.0015118
243	1	-7.548031	-13.05256	5.504525	0.001017619	0.00101762	0.00101762
244	0	-8.137868	-13.80701	5.669142	0.0005492976	0.000549298	0.000549298
245	1	-8.058274	-13.09929	5.041014	0.002336268	0.00233627	0.00233627
246	0	-9.716955	-14.11088	4.393924	0.004177183	0.00417718	0.00417718
247	1	-7.513463	-12.92196	5.4085	0.001290803	0.0012908	0.0012908
248	0	-7.675087	-12.91718	5.242098	0.001764201	0.0017642	0.0017642
249	1	-10.42573	-14.55138	4.125648	0.004940403	0.0049404	0.0049404
250	0	-7.740085	-12.94178	5.201698	0.001879136	0.00187914	0.00187914
251	1	-7.626527	-12.90275	5.276227	0.001667108	0.00166711	0.00166711
252	0	-7.828523	-13.44422	5.615697	0.0007013432	0.000701343	0.000701343
253	1	-11.23902	-15.04355	3.804533	0.00585395	0.00585395	0.00585395
254	0	-7.60991	-12.89901	5.289104	0.001630472	0.00163047	0.00163047
255	1	-7.770644	-13.37215	5.601502	0.0007417282	0.000741728	0.000741728
256	0	-9.022948	-13.67657	4.653622	0.003438365	0.00343836	0.00343836
257	1	-9.381191	-13.90052	4.519332	0.003820409	0.00382041	0.00382041
258	0	-8.517212	-13.36566	4.848443	0.002884115	0.00288412	0.00288412
259	1	-9.036145	-13.68479	4.648645	0.003452524	0.00345252	0.00345252
260	0	-8.496936	-13.35344	4.856507	0.002861173	0.00286117	0.00286117
261	1	-8.388841	-14.08688	5.698042	0.000467081	0.000467081	0.000467081
262	0	-11.34741	-15.10767	3.760255	0.005979915	0.00597992	0.00597992
263	1	-9.435445	-13.93452	4.499076	0.003878034	0.00387803	0.00387803
264	0	-11.40634	-15.14235	3.736016	0.006048874	0.00604887	0.00604887
265	1	-7.906952	-13.53912	5.632166	0.0006544926	0.000654493	0.000654493
266	0	-7.547377	-12.89594	5.348563	0.001461317	0.00146132	0.00146132
267	1	-8.071066	-13.1063	5.035239	0.002352698	0.0023527	0.0023527
268	0	-10.31557	-14.48345	4.167885	0.004820244	0.00482024	0.00482024
269	1	-7.520108	-12.99041	5.470299	0.001114989	0.00111499	0.00111499
270	0	-7.984625	-13.05961	5.074987	0.002239616	0.00223962	0.00223962
271	1	-8.540662	-13.37981	4.839151	0.002910551	0.00291055	0.00291055
272	0	-7.718468	-12.9331	5.214629	0.001842349	0.00184235	0.00184235
273	1	-7.539248	-13.03534	5.496091	0.001041614	0.00104161	0.00104161
274	0	-7.525843	-12.90503	5.37919	0.001374187	0.00137419	0.00137419
275	1	-8.524352	-13.36996	4.84561	0.002892175	0.00289218	0.00289218
276	0	-8.496407	-14.20459	5.708182	0.0004382336	0.000438234	0.000438234
277	1	-7.524723	-12.90592	5.3812	0.001368469	0.00136847	0.00136847
278	0	-7.511054	-12.93129	5.420241	0.001257399	0.0012574	0.0012574
279	1	-7.546998	-13.05059	5.503596	0.001020261	0.00102026	0.00102026
280	0	-8.842054	-13.5643	4.722244	0.00324314	0.00324314	0.00324314
281	1	-7.520055	-12.91053	5.390476	0.001342079	0.00134208	0.00134208
282	0	-8.329253	-13.25368	4.924425	0.002667952	0.00266795	0.00266795
283	1	-8.852052	-13.57048	4.718429	0.003253995	0.003254	0.003254
284	0	-7.579793	-13.10774	5.527944	0.0009509938	0.000950994	0.000950994
285	1	-8.808647	-13.54366	4.735018	0.003206801	0.0032068	0.0032068
286	0	-7.774053	-12.95623	5.182179	0.001934665	0.00193466	0.00193466
287	1	-7.924689	-13.0284	5.103712	0.002157896	0.0021579	0.0021579
288	0	-7.513353	-12.96712	5.453767	0.00116202	0.00116202	0.00116202
289	1	-8.970508	-13.64394	4.673434	0.003382002	0.003382	0.003382
290	0	-7.860752	-12.99647	5.135717	0.002066846	0.00206685	0.00206685
291	1	-7.598396	-13.13711	5.538709	0.0009203672	0.000920367	0.000920367
292	0	-7.512091	-12.92633	5.414243	0.001274462	0.00127446	0.00127446
293	1	-11.20521	-15.02347	3.818265	0.005814881	0.00581488	0.00581488
294	0	-8.021718	-13.07943	5.057714	0.002288758	0.00228876	0.00228876
295	1	-9.736584	-15.51534	5.77876	0.0002374435	0.000237443	0.000237443
296	0	-8.371043	-13.27831	4.90727	0.002716758	0.00271676	0.00271676
297	1	-9.759164	-14.13729	4.378125	0.004222129	0.00422213	0.00422213
298	0	-7.783849	-12.96056	5.176708	0.001950229	0.00195023	0.00195023
299	1	-9.438495	-13.93643	4.497937	0.003881274	0.00388127	0.00388127
300	0	-7.761988	-12.951	5.189011	0.00191523	0.00191523	0.00191523
301	1	-7.53513	-13.02676	5.491631	0.0010543	0.0010543	0.0010543
302	0	-9.664342	-15.4404	5.776055	0.0002451388	0.000245139	0.000245139
303	1	-7.852867	-12.99265	5.13978	0.002055286	0.00205529	0.00205529
304	0	-7.838289	-13.45619	5.617903	0.000695069	0.000695069	0.000695069
305	1	-10.75774	-14.75445	3.996711	0.005307218	0.00530722	0.00530722
306	0	-7.599813	-13.13928	5.53947	0.0009182042	0.000918204	0.000918204
307	1	-7.731643	-12.93834	5.206696	0.001864916	0.00186492	0.00186492
308	0	-8.243258	-13.20357	4.960311	0.00256586	0.00256586	0.00256586
309	1	-7.869963	-13.00097	5.131005	0.00208025	0.00208025	0.00208025
310	0	-7.989676	-13.06229	5.072614	0.002246368	0.00224637	0.00224637
311	1	-7.513525	-12.96788	5.454355	0.001160349	0.00116035	0.00116035
312	0	-7.659858	-13.22634	5.566487	0.0008413435	0.000841344	0.000841344
313	1	-7.946531	-13.03965	5.093117	0.00218804	0.00218804	0.00218804
314	0	-8.682254	-13.46597	4.783715	0.003068261	0.00306826	0.00306826
315	1	-7.594918	-12.89638	5.301464	0.001595309	0.00159531	0.00159531
316	0	-8.554541	-14.26777	5.713234	0.000423861	0.000423861	0.000423861
317	1	-7.599618	-13.13898	5.539366	0.0009185006	0.000918501	0.000918501
318	0	-8.72703	-13.49342	4.76639	0.003117549	0.00311755	0.00311755
319	1	-7.51839	-12.9853	5.466905	0.001124644	0.00112464	0.00112464
320	0	-9.794719	-14.15952	4.364806	0.004260021	0.00426002	0.00426002
321	1	-8.004845	-13.65437	5.649526	0.0006051048	0.000605105	0.000605105
322	0	-7.66666	-12.91438	5.247721	0.001748203	0.0017482	0.0017482
323	1	-7.567806	-12.89415	5.326341	0.001524536	0.00152454	0.00152454
324	0	-7.629216	-13.18301	5.553795	0.0008774501	0.00087745	0.00087745
325	1	-7.749596	-12.94574	5.196141	0.001894944	0.00189494	0.00189494
326	0	-7.642192	-12.90691	5.264719	0.001699845	0.00169985	0.00169985
327	1	-7.657841	-13.22355	5.565706	0.0008435645	0.000843565	0.000843565
328	0	-7.510252	-12.94317	5.432914	0.001221347	0.00122135	0.00122135
329	1	-8.289097	-13.97666	5.68756	0.0004968999	0.0004969	0.0004969
330	0	-8.040015	-13.08933	5.049318	0.002312645	0.00231264	0.00231264
331	1	-7.510282	-12.93962	5.42934	0.001231515	0.00123151	0.00123151
332	0	-7.747645	-13.34288	5.59523	0.0007595702	0.00075957	0.00075957
333	1	-7.592762	-13.12837	5.535609	0.0009291867	0.000929187	0.000929187
334	0	-7.612995	-13.1592	5.546209	0.0008990309	0.000899031	0.000899031
335	1	-8.005037	-13.07048	5.065438	0.002266782	0.00226678	0.00226678
336	0	-7.644227	-13.20447	5.560247	0.0008590939	0.000859094	0.000859094
337	1	-7.847695	-12.99016	5.142461	0.002047659	0.00204766	0.00204766
338	0	-7.53823	-13.03325	5.495023	0.001044652	0.00104465	0.00104465
339	1	-7.832174	-12.98276	5.150584	0.002024551	0.00202455	0.00202455
340	0	-8.168914	-13.161	4.992085	0.002475466	0.00247547	0.00247547
341	1	-8.088973	-13.11618	5.02721	0.002375537	0.00237554	0.00237554
342	0	-7.524581	-13.00244	5.477861	0.001093475	0.00109347	0.00109347
343	1	-8.85403	-13.5717	4.717674	0.003256142	0.00325614	0.00325614
344	0	-7.56456	-13.0823	5.517743	0.000980016	0.000980016	0.000980016
345	1	-8.342743	-13.26161	4.918869	0.00268376	0.00268376	0.00268376
346	0	-8.307943	-13.24118	4.933241	0.002642872	0.00264287	0.00264287
347	1	-7.602758	-12.89766	5.294902	0.001613979	0.00161398	0.00161398
348	0	-7.530804	-13.01728	5.486475	0.00106897	0.00106897	0.00106897
349	1	-7.793736	-13.40115	5.607415	0.000724907	0.000724907	0.000724907
350	0	-7.544928	-12.89647	5.351547	0.001452829	0.00145283	0.00145283
351	1	-7.774713	-12.95652	5.181808	0.00193572	0.00193572	0.00193572
352	0	-9.001883	-13.66346	4.661573	0.003415744	0.00341574	0.00341574
353	1	-7.539388	-13.03562	5.496236	0.001041201	0.0010412	0.0010412
354	0	-7.526528	-13.00727	5.480747	0.001085267	0.00108527	0.00108527
355	1	-8.510603	-14.22004	5.709441	0.0004346503	0.00043465	0.00043465
356	0	-7.751703	-13.34807	5.596367	0.0007563365	0.000756337	0.000756337
357	1	-7.597195	-12.89673	5.299535	0.001600799	0.0016008	0.0016008
358	0	-8.188797	-13.17231	4.983511	0.002499859	0.00249986	0.00249986
359	1	-7.5898	-12.89568	5.305879	0.001582749	0.00158275	0.00158275
360	0	-10.08275	-14.33915	4.2564	0.004568427	0.00456843	0.00456843
361	1	-8.536655	-13.37739	4.840736	0.002906041	0.00290604	0.00290604
362	0	-7.715407	-13.30109	5.585681	0.0007867382	0.000786738	0.000786738
363	1	-8.791012	-13.53279	4.741775	0.003187576	0.00318758	0.00318758
364	0	-7.600414	-13.1402	5.53979	0.0009172941	0.000917294	0.000917294
365	1	-7.82156	-12.97777	5.156208	0.002008549	0.00200855	0.00200855
366	0	-11.94051	-15.45095	3.510436	0.006690631	0.00669063	0.00669063
367	1	-9.3468	-13.87898	4.532176	0.003783868	0.00378387	0.00378387
368	0	-7.95275	-13.04288	5.090128	0.002196544	0.00219654	0.00219654
369	1	-7.998568	-13.06702	5.068453	0.002258207	0.00225821	0.00225821
370	0	-7.530934	-13.01757	5.486639	0.001068504	0.0010685	0.0010685
371	1	-8.236908	-13.1999	4.962996	0.002558222	0.00255822	0.00255822
372	0	-7.548098	-12.8958	5.347701	0.00146377	0.00146377	0.00146377
373	1	-7.597356	-12.89675	5.299399	0.001601184	0.00160118	0.00160118
374	0	-7.606509	-13.14947	5.542965	0.0009082608	0.000908261	0.000908261
375	1	-8.974214	-13.64625	4.672031	0.003385991	0.00338599	0.00338599
376	0	-7.710683	-12.93008	5.219397	0.001828783	0.00182878	0.00182878
377	1	-7.526806	-13.00795	5.481142	0.001084141	0.00108414	0.00108414
378	0	-8.038444	-13.08848	5.050035	0.002310602	0.0023106	0.0023106
379	1	-9.860843	-14.20085	4.340004	0.00433058	0.00433058	0.00433058
380	0	-8.54402	-13.38184	4.837823	0.002914329	0.00291433	0.00291433
381	1	-7.556076	-13.06738	5.511307	0.0009983256	0.000998326	0.000998326
382	0	-7.512729	-12.92411	5.411382	0.001282602	0.0012826	0.0012826
383	1	-7.615728	-13.16327	5.547538	0.0008952505	0.00089525	0.00089525
384	0	-10.82694	-14.79643	3.969492	0.005384655	0.00538466	0.00538466
385	1	-7.585455	-13.11684	5.531389	0.000941193	0.000941193	0.000941193
386	0	-8.064681	-13.1028	5.038117	0.002344509	0.00234451	0.00234451
387	1	-8.787878	-13.53086	4.742977	0.003184156	0.00318416	0.00318416
388	0	-8.436093	-13.31698	4.880883	0.002791828	0.00279183	0.00279183
389	1	-7.715738	-13.30152	5.585784	0.000786445	0.000786445	0.000786445
390	0	-7.544475	-13.04574	5.501261	0.001026906	0.00102691	0.00102691
391	1	-8.533966	-13.37577	4.8418	0.002903013	0.00290301	0.00290301
392	0	-8.231145	-13.19658	4.965437	0.002551279	0.00255128	0.00255128
393	1	-7.929611	-13.03092	5.101311	0.002164729	0.00216473	0.00216473
394	0	-7.528467	-12.90319	5.374722	0.001386896	0.0013869	0.0013869
395	1	-8.066789	-13.72593	5.65914	0.0005777532	0.000577753	0.000577753
396	0	-8.602197	-13.41712	4.814926	0.00297947	0.00297947	0.00297947
397	1	-9.156741	-13.76004	4.6033	0.003581527	0.00358153	0.00358153
398	0	-7.584243	-12.89505	5.310805	0.001568735	0.00156874	0.00156874
399	1	-8.384572	-13.28632	4.901752	0.002732456	0.00273246	0.00273246
400	0	-8.071445	-13.10651	5.035068	0.002353183	0.00235318	0.00235318
401	1	-8.062326	-13.7208	5.658477	0.0005796388	0.000579639	0.000579639
402	0	-7.540347	-13.03757	5.497219	0.001038404	0.0010384	0.0010384
403	1	-7.594692	-13.13138	5.536685	0.0009261258	0.000926126	0.000926126
404	0	-7.554235	-12.89486	5.340629	0.001483888	0.00148389	0.00148389
405	1	-7.518329	-12.98511	5.466778	0.001125007	0.00112501	0.00112501
406	0	-7.535182	-12.89964	5.36446	0.001416092	0.00141609	0.00141609
407	1	-7.585205	-12.89515	5.309942	0.001571191	0.00157119	0.00157119
408	0	-7.656549	-13.22175	5.565202	0.0008449971	0.000844997	0.000844997
409	1	-7.604814	-12.89803	5.293218	0.001618769	0.00161877	0.00161877
410	0	-7.510963	-12.95344	5.442477	0.001194139	0.00119414	0.00119414
411	1	-7.916499	-13.02423	5.107726	0.002146477	0.00214648	0.00214648
412	0	-8.971777	-13.64473	4.672953	0.003383368	0.00338337	0.00338337
413	1	-7.79387	-13.40132	5.607448	0.0007248121	0.000724812	0.000724812
414	0	-8.080653	-13.74182	5.661171	0.0005719749	0.000571975	0.000571975
415	1	-7.72795	-12.93685	5.208903	0.001858639	0.00185864	0.00185864
416	0	-7.531167	-13.0181	5.486929	0.001067677	0.00106768	0.00106768
417	1	-7.696733	-12.92484	5.228108	0.001804002	0.001804	0.001804
418	0	-7.522614	-12.9078	5.385188	0.001357123	0.00135712	0.00135712
419	1	-10.73268	-14.73922	4.006536	0.005279267	0.00527927	0.00527927
420	0	-8.77377	-13.52216	4.748393	0.003168748	0.00316875	0.00316875
421	1	-7.51068	-12.93403	5.42335	0.001248554	0.00124855	0.00124855
422	0	-11.3658	-15.1185	3.752704	0.006001399	0.0060014	0.0060014
423	1	-7.961125	-13.04725	5.086121	0.002207942	0.00220794	0.00220794
424	0	-7.510565	-12.93512	5.424558	0.001245117	0.00124512	0.00124512
425	1	-7.772522	-12.95556	5.18304	0.001932215	0.00193222	0.00193222
426	0	-8.029129	-13.08343	5.054304	0.002298459	0.00229846	0.00229846
427	1	-7.640614	-12.90647	5.265855	0.001696616	0.00169662	0.00169662
428	0	-7.781208	-12.95938	5.178177	0.001946052	0.00194605	0.00194605
429	1	-7.65758	-12.91149	5.253905	0.00173061	0.00173061	0.00173061
430	0	-7.514252	-12.91999	5.405739	0.001298657	0.00129866	0.00129866
431	1	-7.557308	-13.06959	5.512283	0.0009955487	0.000995549	0.000995549
432	0	-8.172873	-13.16325	4.990373	0.002480337	0.00248034	0.00248034
433	1	-8.011369	-13.07387	5.062498	0.002275146	0.00227515	0.00227515
434	0	-9.508026	-13.98001	4.471983	0.003955112	0.00395511	0.00395511
435	1	-8.571871	-13.39871	4.826837	0.002945584	0.00294558	0.00294558
436	0	-7.596656	-13.13442	5.537765	0.0009230526	0.000923053	0.000923053
437	1	-7.510868	-12.93254	5.42167	0.001253335	0.00125333	0.00125333
438	0	-7.538355	-13.03351	5.495155	0.001044276	0.00104428	0.00104428
439	1	-7.600728	-12.89731	5.296579	0.001609207	0.00160921	0.00160921
440	0	-8.078319	-13.73915	5.660832	0.0005729396	0.00057294	0.00057294
441	1	-9.975381	-14.27231	4.296932	0.004453117	0.00445312	0.00445312
442	0	-8.003663	-13.653	5.649333	0.0006056531	0.000605653	0.000605653
443	1	-7.54474	-12.89652	5.35178	0.001452166	0.00145217	0.00145217
444	0	-7.557097	-13.06921	5.512116	0.0009960222	0.000996022	0.000996022
445	1	-7.892103	-13.01193	5.119825	0.002112056	0.00211206	0.00211206
446	0	-7.516983	-12.98081	5.463826	0.001133405	0.00113341	0.00113341
447	1	-8.02022	-13.07862	5.058405	0.002286792	0.00228679	0.00228679
448	0	-7.951016	-13.04198	5.09096	0.002194176	0.00219418	0.00219418
449	1	-7.754357	-12.94774	5.193387	0.001902779	0.00190278	0.00190278
450	0	-8.085706	-13.11438	5.028671	0.002371383	0.00237138	0.00237138
451	1	-7.981405	-13.05791	5.076503	0.002235303	0.0022353	0.0022353
452	0	-8.92283	-13.61433	4.6915	0.003330605	0.00333061	0.00333061
453	1	-7.740788	-13.33407	5.593278	0.000765124	0.000765124	0.000765124
454	0	-7.660506	-13.22724	5.566736	0.0008406344	0.000840634	0.000840634
455	1	-7.511601	-12.92839	5.416787	0.001267227	0.00126723	0.00126723
456	0	-7.962043	-13.60434	5.642301	0.0006256587	0.000625659	0.000625659
457	1	-7.561219	-12.89429	5.333076	0.001505377	0.00150538	0.00150538
458	0	-7.801397	-12.96846	5.167064	0.001977667	0.00197767	0.00197767
459	1	-8.262048	-13.94656	5.68451	0.0005055776	0.000505578	0.000505578
460	0	-7.532112	-12.90109	5.368975	0.001403248	0.00140325	0.00140325
461	1	-9.204454	-13.78987	4.585414	0.003632409	0.00363241	0.00363241
462	0	-8.18779	-13.8634	5.675611	0.0005308946	0.000530895	0.000530895
463	1	-7.524056	-13.0011	5.477048	0.00109579	0.00109579	0.00109579
464	0	-7.85291	-12.99267	5.139758	0.002055349	0.00205535	0.00205535
465	1	-7.618074	-13.16674	5.548661	0.0008920553	0.000892055	0.000892055
466	0	-7.647023	-13.20842	5.561397	0.0008558231	0.000855823	0.000855823
467	1	-7.552834	-13.0615	5.508664	0.001005843	0.00100584	0.00100584
468	0	-8.938849	-13.62427	4.685423	0.003347892	0.00334789	0.00334789
469	1	-7.510295	-12.94494	5.434647	0.001216417	0.00121642	0.00121642
470	0	-7.54102	-13.03892	5.497898	0.001036471	0.00103647	0.00103647
471	1	-7.623453	-12.90201	5.278553	0.00166049	0.00166049	0.00166049
472	0	-9.62939	-14.05605	4.426662	0.004084045	0.00408405	0.00408405
473	1	-7.996698	-13.06602	5.069326	0.002255721	0.00225572	0.00225572
474	0	-9.555222	-14.00959	4.454363	0.004005238	0.00400524	0.00400524
475	1	-7.929386	-13.03081	5.10142	0.002164417	0.00216442	0.00216442
476	0	-8.638085	-13.43898	4.800895	0.003019387	0.00301939	0.00301939
477	1	-7.514228	-12.97083	5.456601	0.001153959	0.00115396	0.00115396
478	0	-7.98218	-13.05832	5.076138	0.002236342	0.00223634	0.00223634
479	1	-7.857935	-12.9951	5.137165	0.002062725	0.00206273	0.00206273
480	0	-7.549066	-13.05451	5.505442	0.001015011	0.00101501	0.00101501
481	1	-7.717224	-13.30347	5.586245	0.0007851319	0.000785132	0.000785132
482	0	-8.504297	-13.35787	4.853577	0.002869511	0.00286951	0.00286951
483	1	-7.559406	-12.8944	5.334992	0.001499925	0.00149993	0.00149993
484	0	-8.104193	-13.76872	5.664528	0.0005624245	0.000562424	0.000562424
485	1	-7.714147	-12.93141	5.217267	0.001834842	0.00183484	0.00183484
486	0	-9.781977	-14.15156	4.36958	0.004246438	0.00424644	0.00424644
487	1	-8.451458	-14.15554	5.704077	0.0004499108	0.000449911	0.000449911
488	0	-8.569188	-14.28365	5.714464	0.0004203614	0.000420361	0.000420361
489	1	-7.797665	-13.40605	5.608386	0.0007221434	0.000722143	0.000722143
490	0	-8.059211	-13.0998	5.040589	0.002337475	0.00233748	0.00233748
491	1	-7.859919	-12.99606	5.136145	0.002065628	0.00206563	0.00206563
492	0	-7.510266	-12.94391	5.433643	0.001219271	0.00121927	0.00121927
493	1	-7.86402	-12.99806	5.134041	0.002071614	0.00207161	0.00207161
494	0	-8.029884	-13.08384	5.053957	0.002299445	0.00229945	0.00229945
495	1	-8.371761	-13.27874	4.906977	0.002717592	0.00271759	0.00271759
496	0	-7.636995	-12.90547	5.268477	0.001689156	0.00168916	0.00168916
497	1	-7.873427	-13.49888	5.625456	0.0006735809	0.000673581	0.000673581
498	0	-8.673669	-13.46072	4.787047	0.003058782	0.00305878	0.00305878
499	1	-8.246869	-13.20566	4.958787	0.002570197	0.0025702	0.0025702
500	0	-7.939449	-13.57772	5.638267	0.0006371344	0.000637134	0.000637134
501	1	-8.13611	-13.14248	5.006366	0.002434837	0.00243484	0.00243484
502	0	-7.633028	-13.18851	5.555481	0.0008726543	0.000872654	0.000872654
503	1	-7.901259	-13.01652	5.115259	0.002125048	0.00212505	0.00212505
504	0	-9.016053	-13.67228	4.656223	0.003430963	0.00343096	0.00343096
505	1	-7.565101	-13.08323	5.518132	0.0009789071	0.000978907	0.000978907
506	0	-7.565734	-12.89416	5.328424	0.001518611	0.00151861	0.00151861
507	1	-8.487166	-13.34757	4.860403	0.002850089	0.00285009	0.00285009
508	0	-7.861963	-12.99706	5.135095	0.002068614	0.00206861	0.00206861
509	1	-7.861081	-13.48395	5.622867	0.0006809464	0.000680946	0.000680946
510	0	-7.510254	-12.94082	5.430563	0.001228035	0.00122804	0.00122804
511	1	-8.204213	-13.18112	4.976902	0.00251866	0.00251866	0.00251866
512	0	-7.53913	-13.0351	5.495968	0.001041964	0.00104196	0.00104196
513	1	-8.146847	-13.14852	5.001673	0.00244819	0.00244819	0.00244819
514	0	-7.532768	-12.90076	5.367988	0.001406055	0.00140606	0.00140606
515	1	-8.707168	-13.48123	4.774064	0.003095717	0.00309572	0.00309572
516	0	-9.005999	-13.66602	4.660019	0.003420166	0.00342017	0.00342017
517	1	-7.798047	-12.96694	5.16889	0.001972471	0.00197247	0.00197247
518	0	-14.81413	-16.85596	2.041826	0.0108687	0.0108687	0.0108687
519	1	-7.662737	-12.91311	5.250377	0.001740649	0.00174065	0.00174065
520	0	-7.559557	-12.89439	5.334832	0.001500381	0.00150038	0.00150038
521	1	-7.517288	-12.98181	5.464521	0.001131427	0.00113143	0.00113143
522	0	-7.510258	-12.94351	5.433252	0.001220384	0.00122038	0.00122038
523	1	-7.828449	-12.981	5.152551	0.002018955	0.00201895	0.00201895
524	0	-7.550451	-13.0571	5.506646	0.001011584	0.00101158	0.00101158
525	1	-7.79837	-12.96708	5.168713	0.001972974	0.00197297	0.00197297
526	0	-7.53384	-12.90024	5.3664	0.001410572	0.00141057	0.00141057
527	1	-7.561297	-13.07664	5.515343	0.0009868427	0.000986843	0.000986843
528	0	-9.277999	-13.83589	4.55789	0.003710714	0.00371071	0.00371071
529	1	-10.08932	-14.34324	4.253915	0.004575497	0.0045755	0.0045755
530	0	-7.530786	-12.9018	5.371011	0.001397454	0.00139745	0.00139745
531	1	-12.21964	-15.60759	3.387944	0.007039109	0.00703911	0.00703911
532	0	-7.975435	-13.05476	5.079322	0.002227283	0.00222728	0.00222728
533	1	-8.083348	-13.74491	5.661561	0.0005708651	0.000570865	0.000570865
534	0	-7.759409	-13.3579	5.598489	0.0007502987	0.000750299	0.000750299
535	1	-7.966973	-13.61013	5.64316	0.0006232143	0.000623214	0.000623214
536	0	-8.008987	-13.07259	5.063603	0.002272004	0.002272	0.002272
537	1	-9.920022	-14.23779	4.317769	0.004393837	0.00439384	0.00439384
538	0	-7.557955	-13.07074	5.512789	0.0009941089	0.000994109	0.000994109
539	1	-7.747858	-12.94501	5.197151	0.001892072	0.00189207	0.00189207
540	0	-7.833633	-12.98345	5.149815	0.002026739	0.00202674	0.00202674
541	1	-7.510442	-12.93657	5.42613	0.001240645	0.00124065	0.00124065
542	0	-8.918398	-13.61158	4.693182	0.00332582	0.00332582	0.00332582
543	1	-7.68281	-12.91985	5.237035	0.001778604	0.0017786	0.0017786
544	0	-10.2419	-14.4379	4.195994	0.004740275	0.00474028	0.00474028
545	1	-9.926267	-14.24169	4.31542	0.004400519	0.00440052	0.00440052
546	0	-9.140081	-14.89249	5.752411	0.0003124057	0.000312406	0.000312406
547	1	-8.547377	-13.38387	4.836496	0.002918104	0.0029181	0.0029181
548	0	-9.046914	-13.6915	4.644586	0.00346407	0.00346407	0.00346407
549	1	-7.80713	-12.97108	5.163954	0.001986515	0.00198651	0.00198651
550	0	-7.510343	-12.94613	5.435789	0.001213166	0.00121317	0.00121317
551	1	-8.174531	-13.16419	4.989657	0.002482374	0.00248237	0.00248237
552	0	-7.555726	-13.06675	5.511027	0.0009991217	0.000999122	0.000999122
553	1	-8.113185	-13.77897	5.665781	0.0005588594	0.000558859	0.000558859
554	0	-7.633238	-12.90447	5.271229	0.001681326	0.00168133	0.00168133
555	1	-8.58552	-13.40699	4.821469	0.002960854	0.00296085	0.00296085
556	0	-7.620065	-12.90121	5.281145	0.001653117	0.00165312	0.00165312
557	1	-9.358383	-13.88623	4.52785	0.003796176	0.00379618	0.00379618
558	0	-7.524331	-13.00181	5.477477	0.001094569	0.00109457	0.00109457
559	1	-7.514321	-12.9712	5.45688	0.001153163	0.00115316	0.00115316
560	0	-8.684552	-13.46738	4.782824	0.003070797	0.0030708	0.0030708
561	1	-8.985943	-14.72969	5.743748	0.0003370508	0.000337051	0.000337051
562	0	-8.0852	-13.1141	5.028897	0.00237074	0.00237074	0.00237074
563	1	-7.732147	-12.93854	5.206395	0.001865772	0.00186577	0.00186577
564	0	-8.48045	-13.34354	4.863085	0.00284246	0.00284246	0.00284246
565	1	-7.618818	-13.16783	5.549014	0.0008910507	0.000891051	0.000891051
566	0	-8.040117	-13.08939	5.049271	0.002312777	0.00231278	0.00231278
567	1	-7.510324	-12.94571	5.435384	0.001214318	0.00121432	0.00121432
568	0	-11.04502	-14.92785	3.882829	0.005631203	0.0056312	0.0056312
569	1	-7.512621	-12.96368	5.451057	0.001169731	0.00116973	0.00116973
570	0	-8.883378	-13.58987	4.706493	0.003287952	0.00328795	0.00328795
571	1	-7.515224	-12.91789	5.402669	0.00130739	0.00130739	0.00130739
572	0	-8.005475	-13.07071	5.065235	0.002267361	0.00226736	0.00226736
573	1	-8.083907	-13.11338	5.029475	0.002369094	0.00236909	0.00236909
574	0	-8.559009	-13.39091	4.831904	0.002931167	0.00293117	0.00293117
575	1	-8.730276	-13.49541	4.765137	0.003121113	0.00312111	0.00312111
576	0	-7.681674	-13.25619	5.574516	0.0008185007	0.000818501	0.000818501
577	1	-7.521722	-12.99493	5.473208	0.001106714	0.00110671	0.00110671
578	0	-8.096856	-13.12055	5.023696	0.002385535	0.00238553	0.00238553
579	1	-7.987974	-13.06139	5.073413	0.002244095	0.0022441	0.0022441
580	0	-7.98159	-13.62725	5.645665	0.0006160884	0.000616088	0.000616088
581	1	-10.15347	-14.38308	4.229613	0.004644634	0.00464463	0.00464463
582	0	-8.810605	-14.54322	5.732619	0.0003687119	0.000368712	0.000368712
583	1	-7.716144	-12.93219	5.216045	0.001838319	0.00183832	0.00183832
584	0	-7.605965	-12.89825	5.292282	0.001621433	0.00162143	0.00162143
585	1	-7.511798	-12.95922	5.447426	0.001180061	0.00118006	0.00118006
586	0	-7.800287	-12.96796	5.167668	0.001975949	0.00197595	0.00197595
587	1	-7.510375	-12.94675	5.436374	0.001211501	0.0012115	0.0012115
588	0	-7.514221	-12.9708	5.456579	0.00115402	0.00115402	0.00115402
589	1	-7.61298	-12.89965	5.286666	0.001637408	0.00163741	0.00163741
590	0	-7.856602	-12.99445	5.137852	0.002060772	0.00206077	0.00206077
591	1	-7.564233	-12.89418	5.329952	0.001514265	0.00151427	0.00151427
592	0	-7.569021	-12.89416	5.325135	0.001527967	0.00152797	0.00152797
593	1	-7.787311	-12.9621	5.17479	0.001955687	0.00195569	0.00195569
594	0	-7.949123	-13.04099	5.09187	0.002191588	0.00219159	0.00219159
595	1	-7.765772	-12.95263	5.186856	0.001921358	0.00192136	0.00192136
596	0	-8.576555	-14.29163	5.715076	0.0004186189	0.000418619	0.000418619
597	1	-7.660747	-13.22758	5.566828	0.0008403711	0.000840371	0.000840371
598	0	-10.07243	-14.33273	4.260305	0.004557318	0.00455732	0.00455732
599	1	-8.173241	-13.16346	4.990214	0.002480789	0.00248079	0.00248079
600	0	-8.744638	-14.47266	5.728019	0.0003817966	0.000381797	0.000381797
601	1	-7.841052	-13.45957	5.618518	0.000693319	0.000693319	0.000693319
602	0	-7.801413	-12.96847	5.167055	0.001977693	0.00197769	0.00197769
603	1	-8.145839	-13.14795	5.002113	0.002446938	0.00244694	0.00244694
604	0	-7.731201	-12.93816	5.206959	0.001864168	0.00186417	0.00186417
605	1	-7.555028	-13.06549	5.510465	0.00100072	0.00100072	0.00100072
606	0	-7.719778	-12.93361	5.213832	0.001844616	0.00184462	0.00184462
607	1	-8.594493	-13.41244	4.817946	0.002970876	0.00297088	0.00297088
608	0	-7.621365	-13.17158	5.550211	0.000887646	0.000887646	0.000887646
609	1	-8.122157	-13.13465	5.012495	0.002417401	0.0024174	0.0024174
610	0	-7.62347	-13.17466	5.551187	0.000884869	0.000884869	0.000884869
611	1	-7.63858	-13.19646	5.557877	0.0008658357	0.000865836	0.000865836
612	0	-7.81042	-12.9726	5.162177	0.001991569	0.00199157	0.00199157
613	1	-7.518726	-12.98632	5.467597	0.001122676	0.00112268	0.00112268
614	0	-9.296337	-13.84737	4.551033	0.00373022	0.00373022	0.00373022
615	1	-7.510569	-12.93508	5.42451	0.001245256	0.00124526	0.00124526
616	0	-7.970131	-13.61384	5.643706	0.0006216596	0.00062166	0.00062166
617	1	-7.511264	-12.95576	5.444492	0.001188406	0.00118841	0.00118841
618	0	-7.829017	-13.44483	5.61581	0.0007010224	0.000701022	0.000701022
619	1	-7.536874	-12.89895	5.362076	0.001422874	0.00142287	0.00142287
620	0	-7.546311	-13.04928	5.50297	0.001022043	0.00102204	0.00102204
621	1	-8.07656	-13.10933	5.032769	0.002359724	0.00235972	0.00235972
622	0	-8.701277	-13.47762	4.776344	0.003089232	0.00308923	0.00308923
623	1	-8.458736	-13.33051	4.871779	0.002817727	0.00281773	0.00281773
624	0	-8.060337	-13.10042	5.04008	0.002338925	0.00233892	0.00233892
625	1	-7.659039	-12.91194	5.252903	0.001733462	0.00173346	0.00173346
626	0	-7.552705	-13.06126	5.508557	0.001006149	0.00100615	0.00100615
627	1	-8.144513	-13.1472	5.002692	0.002445291	0.00244529	0.00244529
628	0	-7.511249	-12.95565	5.444402	0.001188662	0.00118866	0.00118866
629	1	-8.340747	-14.03388	5.69313	0.0004810529	0.000481053	0.000481053
630	0	-7.886307	-13.51439	5.628087	0.0006660953	0.000666095	0.000666095
631	1	-9.101448	-13.72551	4.624063	0.003522458	0.00352246	0.00352246
632	0	-7.929932	-13.56645	5.636518	0.0006421099	0.00064211	0.00064211
633	1	-7.904817	-13.01831	5.113492	0.002130073	0.00213007	0.00213007
634	0	-7.548246	-12.89577	5.347524	0.001464273	0.00146427	0.00146427
635	1	-8.520046	-13.36736	4.847318	0.002887315	0.00288732	0.00288732
636	0	-7.636899	-12.90545	5.268547	0.001688957	0.00168896	0.00168896
637	1	-8.17424	-13.16402	4.989783	0.002482016	0.00248202	0.00248202
638	0	-8.396206	-13.29323	4.897019	0.00274592	0.00274592	0.00274592
639	1	-8.040088	-13.08937	5.049284	0.00231274	0.00231274	0.00231274
640	0	-7.841071	-12.98698	5.145913	0.002037839	0.00203784	0.00203784
641	1	-9.230322	-13.80605	4.575728	0.003659967	0.00365997	0.00365997
642	0	-7.528317	-13.01155	5.483233	0.001078191	0.00107819	0.00107819
643	1	-7.599764	-12.89715	5.297381	0.001606926	0.00160693	0.00160693
644	0	-7.536846	-13.03038	5.493536	0.00104888	0.00104888	0.00104888
645	1	-7.801185	-12.96836	5.167179	0.001977339	0.00197734	0.00197734
646	0	-7.681792	-13.25635	5.574557	0.0008183834	0.000818383	0.000818383
647	1	-7.685267	-12.92071	5.235441	0.001783139	0.00178314	0.00178314
648	0	-7.767738	-13.36847	5.600732	0.0007439193	0.000743919	0.000743919
649	1	-7.582205	-13.11164	5.529431	0.0009467622	0.000946762	0.000946762
650	0	-7.527147	-12.90408	5.37693	0.001380616	0.00138062	0.00138062
651	1	-7.67683	-13.24962	5.572794	0.0008233986	0.000823399	0.000823399
652	0	-8.068753	-13.10503	5.036281	0.002349733	0.00234973	0.00234973
653	1	-7.515451	-12.91745	5.401997	0.001309303	0.0013093	0.0013093
654	0	-7.754843	-13.35208	5.597238	0.0007538598	0.00075386	0.00075386
655	1	-7.612518	-12.89955	5.287031	0.001636371	0.00163637	0.00163637
656	0	-7.552511	-13.06091	5.508395	0.001006609	0.00100661	0.00100661
657	1	-7.514186	-12.97066	5.456472	0.001154326	0.00115433	0.00115433
658	0	-8.069097	-13.72858	5.659481	0.0005767833	0.000576783	0.000576783
659	1	-7.604827	-12.89803	5.293207	0.001618801	0.0016188	0.0016188
660	0	-7.511438	-12.92917	5.41773	0.001264543	0.00126454	0.00126454
661	1	-8.591969	-13.41091	4.818937	0.002968058	0.00296806	0.00296806
662	0	-8.582987	-13.40545	4.822464	0.002958022	0.00295802	0.00295802
663	1	-8.464379	-13.33389	4.869516	0.002824164	0.00282416	0.00282416
664	0	-7.670099	-13.24044	5.570346	0.0008303646	0.000830365	0.000830365
665	1	-8.241888	-13.20278	4.96089	0.002564214	0.00256421	0.00256421
666	0	-7.833422	-12.98335	5.149926	0.002026422	0.00202642	0.00202642
667	1	-12.21851	-15.60696	3.388446	0.007037679	0.00703768	0.00703768
668	0	-7.57934	-13.107	5.527661	0.0009517983	0.000951798	0.000951798
669	1	-7.520154	-12.99054	5.470385	0.001114745	0.00111475	0.00111475
670	0	-7.586959	-12.89534	5.30838	0.001575635	0.00157564	0.00157564
671	1	-8.579503	-13.40334	4.823834	0.002954125	0.00295413	0.00295413
672	0	-7.582482	-12.89488	5.312396	0.001564208	0.00156421	0.00156421
673	1	-7.590552	-12.89578	5.305224	0.001584613	0.00158461	0.00158461
674	0	-8.917659	-14.65725	5.739589	0.0003488809	0.000348881	0.000348881
675	1	-8.477053	-13.3415	4.864443	0.002838597	0.0028386	0.0028386
676	0	-8.553449	-13.38755	4.834098	0.002924925	0.00292493	0.00292493
677	1	-7.542521	-12.89709	5.35457	0.001444228	0.00144423	0.00144423
678	0	-9.509797	-13.98112	4.471322	0.003956993	0.00395699	0.00395699
679	1	-8.562307	-13.39291	4.830604	0.002934867	0.00293487	0.00293487
680	0	-8.191841	-13.86796	5.676118	0.000529453	0.000529453	0.000529453
681	1	-7.801312	-12.96842	5.16711	0.001977536	0.00197754	0.00197754
682	0	-7.69759	-13.27754	5.579953	0.000803033	0.000803033	0.000803033
683	1	-7.858886	-13.48129	5.622399	0.0006822763	0.000682276	0.000682276
684	0	-8.075476	-13.73589	5.660417	0.0005741187	0.000574119	0.000574119
685	1	-7.559336	-12.8944	5.335067	0.001499714	0.00149971	0.00149971
686	0	-7.701005	-13.28208	5.581079	0.0007998308	0.000799831	0.000799831
687	1	-7.60626	-13.1491	5.542838	0.0009086226	0.000908623	0.000908623
688	0	-7.646135	-12.90804	5.261906	0.001707849	0.00170785	0.00170785
689	1	-7.518541	-12.91245	5.39391	0.001332308	0.00133231	0.00133231
690	0	-11.44034	-15.16231	3.721975	0.00608882	0.00608882	0.00608882
691	1	-7.810427	-12.9726	5.162174	0.001991579	0.00199158	0.00199158
692	0	-7.524534	-12.90608	5.381545	0.001367486	0.00136749	0.00136749
693	1	-7.512181	-12.92599	5.413813	0.001275687	0.00127569	0.00127569
694	0	-7.527069	-13.00858	5.481513	0.001083085	0.00108308	0.00108308
695	1	-9.875787	-14.21018	4.334393	0.004346543	0.00434654	0.00434654
696	0	-7.655581	-13.2204	5.564823	0.0008460756	0.000846076	0.000846076
697	1	-7.57511	-12.89435	5.319239	0.00154474	0.00154474	0.00154474
698	0	-9.398901	-13.91162	4.512719	0.003839222	0.00383922	0.00383922
699	1	-7.681205	-12.91929	5.23808	0.001775631	0.00177563	0.00177563
700	0	-9.646487	-14.06676	4.420274	0.00410222	0.00410222	0.00410222
701	1	-9.14443	-13.75235	4.607919	0.003568386	0.00356839	0.00356839
702	0	-7.687613	-12.92154	5.233927	0.001787445	0.00178745	0.00178745
703	1	-8.394027	-13.29193	4.897905	0.002743401	0.0027434	0.0027434
704	0	-8.527004	-13.37156	4.844559	0.002895166	0.00289517	0.00289517
705	1	-7.699134	-12.92573	5.226593	0.001808312	0.00180831	0.00180831
706	0	-7.577424	-12.89448	5.317059	0.001550944	0.00155094	0.00155094
707	1	-7.616144	-12.90033	5.284182	0.001644474	0.00164447	0.00164447
708	0	-8.133209	-13.14085	5.007638	0.002431219	0.00243122	0.00243122
709	1	-7.538316	-13.03343	5.495114	0.001044393	0.00104439	0.00104439
710	0	-7.51035	-12.93801	5.427661	0.00123629	0.00123629	0.00123629
711	1	-10.26742	-14.45369	4.186268	0.004767945	0.00476795	0.00476795
712	0	-9.806277	-15.58754	5.781266	0.0002303149	0.000230315	0.000230315
713	1	-7.683608	-13.2588	5.575194	0.0008165717	0.000816572	0.000816572
714	0	-8.693144	-13.47264	4.779493	0.003080272	0.00308027	0.00308027
715	1	-7.809199	-12.97203	5.162836	0.001989695	0.00198969	0.00198969
716	0	-7.510313	-12.94544	5.435123	0.001215061	0.00121506	0.00121506
717	1	-7.687552	-13.26411	5.576562	0.0008126804	0.00081268	0.00081268
718	0	-8.092736	-13.75564	5.662908	0.0005670327	0.000567033	0.000567033
719	1	-9.390929	-13.90662	4.515695	0.003830753	0.00383075	0.00383075
720	0	-7.599533	-12.89711	5.297574	0.001606377	0.00160638	0.00160638
721	1	-9.817127	-14.17353	4.356406	0.004283919	0.00428392	0.00428392
722	0	-7.513338	-12.92231	5.408969	0.001289467	0.00128947	0.00128947
723	1	-8.632796	-13.43575	4.802958	0.003013515	0.00301352	0.00301352
724	0	-8.880415	-13.58804	4.70762	0.003284744	0.00328474	0.00328474
725	1	-7.81908	-13.4326	5.613517	0.000707546	0.000707546	0.000707546
726	0	-7.618065	-12.90075	5.282688	0.001648725	0.00164873	0.00164873
727	1	-7.70516	-12.92798	5.22282	0.001819045	0.00181905	0.00181905
728	0	-8.145135	-13.14755	5.00242	0.002446064	0.00244606	0.00244606
729	1	-7.587959	-13.12082	5.532863	0.0009370011	0.000937001	0.000937001
730	0	-7.841831	-13.46052	5.618691	0.000692827	0.000692827	0.000692827
731	1	-7.51068	-12.95081	5.440134	0.001200805	0.00120081	0.00120081
732	0	-7.584098	-13.11468	5.530578	0.0009435001	0.0009435	0.0009435
733	1	-7.510768	-12.93329	5.422524	0.001250905	0.00125091	0.00125091
734	0	-7.556232	-13.06766	5.511432	0.0009979699	0.00099797	0.00099797
735	1	-7.61149	-13.15696	5.545468	0.000901139	0.000901139	0.000901139
736	0	-7.524971	-12.90572	5.380749	0.001369752	0.00136975	0.00136975
737	1	-7.905503	-13.01866	5.113153	0.002131039	0.00213104	0.00213104
738	0	-8.385686	-13.28698	4.901298	0.002733748	0.00273375	0.00273375
739	1	-7.510419	-12.94752	5.437097	0.001209446	0.00120945	0.00120945
740	0	-8.090773	-13.11718	5.026407	0.002377822	0.00237782	0.00237782
741	1	-7.66427	-13.23244	5.56817	0.0008365549	0.000836555	0.000836555
742	0	-8.751138	-13.50823	4.757097	0.003143988	0.00314399	0.00314399
743	1	-7.674044	-13.24583	5.571789	0.0008262584	0.000826258	0.000826258
744	0	-7.532293	-13.0206	5.488312	0.001063743	0.00106374	0.00106374
745	1	-7.829037	-12.98128	5.15224	0.002019839	0.00201984	0.00201984
746	0	-9.375996	-13.89727	4.521271	0.00381489	0.00381489	0.00381489
747	1	-7.700329	-13.28119	5.580857	0.0008004615	0.000800461	0.000800461
748	0	-7.550185	-12.89543	5.345244	0.00147076	0.00147076	0.00147076
749	1	-7.525774	-13.00543	5.479653	0.001088379	0.00108838	0.00108838
750	0	-7.531305	-13.01841	5.487102	0.001067186	0.00106719	0.00106719
751	1	-7.560045	-13.07444	5.514398	0.0009895308	0.000989531	0.000989531
752	0	-7.520086	-12.91049	5.390407	0.001342275	0.00134228	0.00134228
753	1	-7.97021	-13.05201	5.081798	0.00222024	0.00222024	0.00222024
754	0	-7.543014	-12.89696	5.353943	0.001446012	0.00144601	0.00144601
755	1	-8.351444	-13.26674	4.915295	0.002693928	0.00269393	0.00269393
756	0	-7.519242	-12.91153	5.392286	0.00133693	0.00133693	0.00133693
757	1	-7.545087	-13.04692	5.501836	0.001025268	0.00102527	0.00102527
758	0	-8.325296	-13.25135	4.926059	0.002663305	0.0026633	0.0026633
759	1	-7.967772	-13.05073	5.082956	0.002216946	0.00221695	0.00221695
760	0	-7.860674	-12.99643	5.135757	0.002066732	0.00206673	0.00206673
761	1	-7.741048	-12.94218	5.201132	0.001880747	0.00188075	0.00188075
762	0	-7.625157	-13.17712	5.551962	0.0008826657	0.000882666	0.000882666
763	1	-7.833894	-12.98357	5.149678	0.002027128	0.00202713	0.00202713
764	0	-9.371219	-13.89427	4.523055	0.003809815	0.00380981	0.00380981
765	1	-7.586536	-12.89529	5.308755	0.001574567	0.00157457	0.00157457
766	0	-7.510576	-12.93501	5.424437	0.001245463	0.00124546	0.00124546
767	1	-7.564249	-12.89418	5.329936	0.001514311	0.00151431	0.00151431
768	0	-7.627953	-13.18118	5.553229	0.0008790604	0.00087906	0.00087906
769	1	-7.548483	-13.05341	5.504927	0.001016474	0.00101647	0.00101647
770	0	-8.100758	-13.12272	5.021961	0.002390471	0.00239047	0.00239047
771	1	-8.298454	-13.23564	4.937182	0.00263166	0.00263166	0.00263166
772	0	-7.894852	-13.0133	5.118451	0.002115966	0.00211597	0.00211597
773	1	-7.755801	-12.94836	5.192555	0.001905145	0.00190515	0.00190515
774	0	-8.811783	-13.5456	4.733817	0.003210216	0.00321022	0.00321022
775	1	-7.606564	-12.89836	5.291796	0.001622816	0.00162282	0.00162282
776	0	-8.753237	-13.50953	4.756289	0.003146286	0.00314629	0.00314629
777	1	-7.82509	-12.97942	5.154331	0.00201389	0.00201389	0.00201389
778	0	-7.54701	-13.05062	5.503607	0.001020231	0.00102023	0.00102023
779	1	-7.510838	-12.95235	5.441514	0.001196879	0.00119688	0.00119688
780	0	-8.750546	-14.47899	5.728441	0.0003805959	0.000380596	0.000380596
781	1	-7.760263	-12.95026	5.189996	0.001912427	0.00191243	0.00191243
782	0	-7.658801	-13.22488	5.566079	0.0008425044	0.000842504	0.000842504
783	1	-8.265185	-13.95005	5.684869	0.0005045572	0.000504557	0.000504557
784	0	-8.57586	-13.40113	4.825267	0.00295005	0.00295005	0.00295005
785	1	-7.774817	-12.95657	5.18175	0.001935885	0.00193588	0.00193588
786	0	-7.676222	-12.91757	5.241349	0.001766333	0.00176633	0.00176633
787	1	-9.343218	-13.87673	4.533514	0.00378006	0.00378006	0.00378006
788	0	-10.39269	-14.53103	4.138341	0.004904295	0.0049043	0.0049043
789	1	-9.042611	-14.78965	5.747044	0.0003276743	0.000327674	0.000327674
790	0	-7.54283	-12.89701	5.354176	0.001445349	0.00144535	0.00144535
791	1	-7.590488	-13.12481	5.534321	0.0009328516	0.000932852	0.000932852
792	0	-7.579628	-13.10747	5.527841	0.0009512866	0.000951287	0.000951287
793	1	-7.537669	-12.89865	5.36098	0.001425992	0.00142599	0.00142599
794	0	-7.540162	-12.89779	5.357629	0.001435524	0.00143552	0.00143552
795	1	-8.935449	-13.62216	4.686713	0.003344225	0.00334422	0.00334422
796	0	-7.617803	-13.16634	5.548532	0.0008924218	0.000892422	0.000892422
797	1	-7.532149	-12.90107	5.368918	0.001403408	0.00140341	0.00140341
798	0	-8.145356	-13.14768	5.002323	0.002446339	0.00244634	0.00244634
799	1	-7.930549	-13.0314	5.100854	0.002166027	0.00216603	0.00216603
800	0	-9.574331	-14.02156	4.447228	0.004025537	0.00402554	0.00402554
801	1	-7.522406	-12.908	5.385597	0.001355957	0.00135596	0.00135596
802	0	-7.77966	-13.38351	5.603853	0.0007350379	0.000735038	0.000735038
803	1	-7.512162	-12.92606	5.413902	0.001275434	0.00127543	0.00127543
804	0	-8.037157	-13.08778	5.050624	0.002308928	0.00230893	0.00230893
805	1	-12.61544	-15.82357	3.208137	0.007550645	0.00755064	0.00755064
806	0	-7.669218	-13.23924	5.57002	0.0008312899	0.00083129	0.00083129
807	1	-7.699905	-13.28062	5.580718	0.0008008577	0.000800858	0.000800858
808	0	-7.517211	-12.98156	5.464346	0.001131925	0.00113192	0.00113192
809	1	-8.329914	-13.25407	4.924153	0.002668727	0.00266873	0.00266873
810	0	-7.651403	-12.9096	5.258193	0.001718411	0.00171841	0.00171841
811	1	-10.34471	-14.50144	4.156737	0.004851959	0.00485196	0.00485196
812	0	-8.680283	-13.46476	4.784479	0.003066086	0.00306609	0.00306609
813	1	-7.523449	-12.99953	5.476085	0.001098529	0.00109853	0.00109853
814	0	-7.511015	-12.93154	5.420525	0.001256593	0.00125659	0.00125659
815	1	-7.891456	-13.01161	5.120149	0.002111134	0.00211113	0.00211113
816	0	-9.270037	-13.8309	4.560867	0.003702243	0.00370224	0.00370224
817	1	-12.66261	-15.84881	3.186193	0.007613072	0.00761307	0.00761307
818	0	-8.613137	-13.42378	4.810641	0.002991659	0.00299166	0.00299166
819	1	-7.599711	-13.13913	5.539415	0.0009183597	0.00091836	0.00091836
820	0	-7.702595	-13.28419	5.581598	0.0007983535	0.000798354	0.000798354
821	1	-7.563372	-12.89421	5.330837	0.001511746	0.00151175	0.00151175
822	0	-8.329463	-13.2538	4.924339	0.002668198	0.0026682	0.0026682
823	1	-8.220112	-13.19023	4.970122	0.00253795	0.00253795	0.00253795
824	0	-7.772359	-13.37431	5.601954	0.0007404431	0.000740443	0.000740443
825	1	-7.512139	-12.92615	5.414011	0.001275124	0.00127512	0.00127512
826	0	-7.514566	-12.91928	5.40471	0.001301584	0.00130158	0.00130158
827	1	-8.153367	-13.1522	4.998832	0.002456272	0.00245627	0.00245627
828	0	-7.767081	-12.9532	5.186114	0.001923472	0.00192347	0.00192347
829	1	-7.525371	-13.00443	5.479056	0.001090076	0.00109008	0.00109008
830	0	-7.543557	-12.89681	5.353257	0.001447963	0.00144796	0.00144796
831	1	-7.529864	-13.01514	5.485277	0.001072377	0.00107238	0.00107238
832	0	-8.218448	-13.89783	5.679383	0.0005201626	0.000520163	0.000520163
833	1	-7.738156	-13.33067	5.592518	0.0007672862	0.000767286	0.000767286
834	0	-7.744441	-12.94358	5.199143	0.001886403	0.0018864	0.0018864
835	1	-7.556555	-12.89462	5.338067	0.001491177	0.00149118	0.00149118
836	0	-8.03647	-13.08741	5.050938	0.002308034	0.00230803	0.00230803
837	1	-8.5439	-14.25623	5.712329	0.0004264332	0.000426433	0.000426433
838	0	-7.924235	-13.02817	5.103934	0.002157266	0.00215727	0.00215727
839	1	-7.986163	-13.6326	5.646436	0.0006138948	0.000613895	0.000613895
840	0	-7.517839	-12.91344	5.395601	0.001327498	0.0013275	0.0013275
841	1	-7.513803	-12.96907	5.455268	0.001157749	0.00115775	0.00115775
842	0	-8.292689	-13.98065	5.687958	0.0004957679	0.000495768	0.000495768
843	1	-7.551033	-13.05818	5.507146	0.001010164	0.00101016	0.00101016
844	0	-7.525991	-13.00596	5.479969	0.001087477	0.00108748	0.00108748
845	1	-7.676282	-13.24888	5.572598	0.0008239584	0.000823958	0.000823958
846	0	-7.879487	-13.00566	5.126172	0.002094001	0.002094	0.002094
847	1	-9.15609	-13.75963	4.603544	0.003580832	0.00358083	0.00358083
848	0	-9.027489	-13.6794	4.651909	0.003443238	0.00344324	0.00344324
849	1	-7.512701	-12.96407	5.451372	0.001168834	0.00116883	0.00116883
850	0	-7.596125	-13.1336	5.537475	0.0009238802	0.00092388	0.00092388
851	1	-7.784901	-12.96103	5.176125	0.00195189	0.00195189	0.00195189
852	0	-7.55116	-13.05841	5.507253	0.001009857	0.00100986	0.00100986
853	1	-7.615622	-12.90021	5.28459	0.001643314	0.00164331	0.00164331
854	0	-7.512269	-12.96187	5.449601	0.001173872	0.00117387	0.00117387
855	1	-9.397318	-13.91063	4.51331	0.00383754	0.00383754	0.00383754
856	0	-7.642126	-12.90689	5.264767	0.00169971	0.00169971	0.00169971
857	1	-7.597359	-12.89676	5.299397	0.001601191	0.00160119	0.00160119
858	0	-7.765821	-12.95265	5.186829	0.001921437	0.00192144	0.00192144
859	1	-7.72008	-12.93373	5.213649	0.001845136	0.00184514	0.00184514
860	0	-8.136248	-13.14255	5.006306	0.002435008	0.00243501	0.00243501
861	1	-10.42935	-14.55361	4.124254	0.004944369	0.00494437	0.00494437
862	0	-7.528436	-13.01183	5.483393	0.001077737	0.00107774	0.00107774
863	1	-7.562912	-12.89422	5.331312	0.001510394	0.00151039	0.00151039
864	0	-7.531239	-13.01826	5.48702	0.00106742	0.00106742	0.00106742
865	1	-7.610771	-13.15588	5.545112	0.0009021536	0.000902154	0.000902154
866	0	-7.557845	-12.89451	5.336667	0.001495162	0.00149516	0.00149516
867	1	-7.571948	-12.89422	5.322271	0.001536116	0.00153612	0.00153612
868	0	-7.540385	-13.03764	5.497257	0.001038295	0.00103829	0.00103829
869	1	-7.584197	-13.11483	5.530637	0.0009433316	0.000943332	0.000943332
870	0	-7.773226	-12.95587	5.182644	0.001933342	0.00193334	0.00193334
871	1	-7.753096	-12.94721	5.194115	0.001900709	0.00190071	0.00190071
872	0	-8.60134	-13.4166	4.815261	0.002978515	0.00297851	0.00297851
873	1	-9.062192	-13.70102	4.638831	0.003480443	0.00348044	0.00348044
874	0	-8.332407	-14.02466	5.692252	0.0004835505	0.000483551	0.000483551
875	1	-7.625498	-12.9025	5.277002	0.001664901	0.0016649	0.0016649
876	0	-7.587523	-12.8954	5.307881	0.001577055	0.00157705	0.00157705
877	1	-9.575977	-14.02259	4.446613	0.004027286	0.00402729	0.00402729
878	0	-7.571533	-12.89421	5.322674	0.001534969	0.00153497	0.00153497
879	1	-7.610653	-12.89916	5.288512	0.001632158	0.00163216	0.00163216
880	0	-7.700867	-13.2819	5.581033	0.0007999595	0.000799959	0.000799959
881	1	-8.001678	-13.06868	5.067002	0.002262333	0.00226233	0.00226233
882	0	-7.610868	-12.89921	5.28834	0.001632646	0.00163265	0.00163265
883	1	-7.545772	-12.89628	5.350508	0.001455785	0.00145578	0.00145578
884	0	-9.066048	-13.70343	4.637379	0.003484573	0.00348457	0.00348457
885	1	-7.692028	-12.92313	5.231097	0.001795497	0.0017955	0.0017955
886	0	-9.686883	-14.09206	4.405172	0.004145183	0.00414518	0.00414518
887	1	-7.520475	-12.99146	5.470982	0.001113046	0.00111305	0.00111305
888	0	-7.658756	-12.91185	5.253097	0.001732909	0.00173291	0.00173291
889	1	-8.132291	-13.14033	5.008041	0.002430074	0.00243007	0.00243007
890	0	-7.78296	-13.38766	5.6047	0.0007326295	0.000732629	0.000732629
891	1	-8.237869	-13.20046	4.962589	0.002559379	0.00255938	0.00255938
892	0	-8.132269	-13.14032	5.00805	0.002430046	0.00243005	0.00243005
893	1	-7.912634	-13.02226	5.109629	0.002141065	0.00214107	0.00214107
894	0	-7.510717	-12.93371	5.422995	0.001249566	0.00124957	0.00124957
895	1	-7.968065	-13.05088	5.082816	0.002217343	0.00221734	0.00221734
896	0	-7.521217	-12.99354	5.472323	0.00110923	0.00110923	0.00110923
897	1	-7.877556	-13.0047	5.127149	0.002091222	0.00209122	0.00209122
898	0	-9.812333	-14.17054	4.358203	0.004278805	0.00427881	0.00427881
899	1	-7.979053	-13.62429	5.645234	0.0006173126	0.000617313	0.000617313
900	0	-7.71189	-12.93054	5.218654	0.001830897	0.0018309	0.0018309
901	1	-7.969256	-13.05151	5.082251	0.002218952	0.00221895	0.00221895
902	0	-7.803266	-13.41302	5.609754	0.0007182515	0.000718252	0.000718252
903	1	-7.886873	-13.51507	5.628201	0.0006657711	0.000665771	0.000665771
904	0	-7.533945	-12.90019	5.366247	0.001411008	0.00141101	0.00141101
905	1	-7.664709	-12.91375	5.249038	0.001744456	0.00174446	0.00174446
906	0	-7.667692	-13.23715	5.569454	0.0008329024	0.000832902	0.000832902
907	1	-8.124849	-13.13616	5.01131	0.002420772	0.00242077	0.00242077
908	0	-9.803904	-14.16527	4.361363	0.004269816	0.00426982	0.00426982
909	1	-9.481576	-13.96343	4.481856	0.003927024	0.00392702	0.00392702
910	0	-7.517771	-12.91354	5.395768	0.001327023	0.00132702	0.00132702
911	1	-7.52523	-12.90551	5.38028	0.001371086	0.00137109	0.00137109
912	0	-8.094509	-13.75767	5.66316	0.0005663147	0.000566315	0.000566315
913	1	-7.567996	-12.89415	5.326152	0.001525074	0.00152507	0.00152507
914	0	-8.756648	-13.51162	4.754976	0.003150021	0.00315002	0.00315002
915	1	-7.586449	-13.11843	5.531977	0.0009395189	0.000939519	0.000939519
916	0	-7.978005	-13.05611	5.078108	0.002230739	0.00223074	0.00223074
917	1	-8.049744	-13.09463	5.044884	0.002325258	0.00232526	0.00232526
918	0	-8.573721	-13.39983	4.826108	0.002947656	0.00294766	0.00294766
919	1	-8.143167	-13.14645	5.00328	0.002443619	0.00244362	0.00244362
920	0	-10.44241	-14.56164	4.119231	0.004958662	0.00495866	0.00495866
921	1	-7.528964	-13.01306	5.484099	0.001075729	0.00107573	0.00107573
922	0	-7.888698	-13.51727	5.628568	0.0006647272	0.000664727	0.000664727
923	1	-8.086057	-13.11457	5.028514	0.00237183	0.00237183	0.00237183
924	0	-7.687076	-13.26347	5.576398	0.0008131471	0.000813147	0.000813147
925	1	-7.858401	-13.4807	5.622296	0.0006825712	0.000682571	0.000682571
926	0	-9.789863	-14.15649	4.366625	0.004254845	0.00425484	0.00425484
927	1	-7.516877	-12.91492	5.398043	0.001320551	0.00132055	0.00132055
928	0	-10.30378	-14.47617	4.17239	0.004807427	0.00480743	0.00480743
929	1	-7.656478	-12.91114	5.254666	0.001728446	0.00172845	0.00172845
930	0	-9.682074	-14.08904	4.40697	0.004140067	0.00414007	0.00414007
931	1	-7.909222	-13.02053	5.111312	0.002136275	0.00213628	0.00213628
932	0	-7.530957	-12.9017	5.370745	0.00139821	0.00139821	0.00139821
933	1	-9.449822	-13.94353	4.493709	0.003893303	0.0038933	0.0038933
934	0	-7.949355	-13.04111	5.091758	0.002191906	0.00219191	0.00219191
935	1	-9.811038	-14.16973	4.358689	0.004277424	0.00427742	0.00427742
936	0	-7.818416	-12.9763	5.157886	0.002003776	0.00200378	0.00200378
937	1	-7.799276	-13.40806	5.608781	0.0007210184	0.000721018	0.000721018
938	0	-7.510465	-12.9482	5.437739	0.001207618	0.00120762	0.00120762
939	1	-7.59983	-13.13931	5.539478	0.0009181796	0.00091818	0.00091818
940	0	-7.701204	-12.9265	5.225292	0.001812012	0.00181201	0.00181201
941	1	-8.856754	-13.57339	4.716635	0.003259097	0.0032591	0.0032591
942	0	-7.55975	-12.89438	5.334626	0.001500966	0.00150097	0.00150097
943	1	-7.918333	-13.02516	5.106825	0.00214904	0.00214904	0.00214904
944	0	-7.666956	-12.91448	5.247522	0.001748771	0.00174877	0.00174877
945	1	-7.51058	-12.93497	5.424386	0.001245608	0.00124561	0.00124561
946	0	-7.510256	-12.94342	5.433161	0.001220643	0.00122064	0.00122064
947	1	-8.137198	-13.80625	5.669052	0.0005495527	0.000549553	0.000549553
948	0	-8.167998	-13.84109	5.673096	0.0005380476	0.000538048	0.000538048
949	1	-7.564875	-13.08285	5.51797	0.0009793689	0.000979369	0.000979369
950	0	-7.939454	-13.57772	5.638268	0.0006371318	0.000637132	0.000637132
951	1	-7.510306	-12.94525	5.434941	0.001215578	0.00121558	0.00121558
952	0	-7.510747	-12.93346	5.422717	0.001250355	0.00125035	0.00125035
953	1	-8.572322	-13.39898	4.826659	0.002946089	0.00294609	0.00294609
954	0	-7.937933	-13.0352	5.097269	0.002176227	0.00217623	0.00217623
955	1	-7.700075	-12.92608	5.226001	0.001809996	0.00181	0.00181
956	0	-7.514228	-12.92004	5.405817	0.001298436	0.00129844	0.00129844
957	1	-7.567133	-12.89415	5.327014	0.001522621	0.00152262	0.00152262
958	0	-7.631442	-12.904	5.272556	0.001677549	0.00167755	0.00167755
959	1	-7.512174	-12.92602	5.413846	0.001275594	0.00127559	0.00127559
960	0	-7.644931	-12.90769	5.262762	0.001705415	0.00170541	0.00170541
961	1	-7.510732	-12.95134	5.440612	0.001199447	0.00119945	0.00119945
962	0	-7.962465	-13.04795	5.085482	0.00220976	0.00220976	0.00220976
963	1	-8.620901	-13.42851	4.807605	0.003000297	0.0030003	0.0030003
964	0	-8.55654	-13.38942	4.832878	0.002928396	0.0029284	0.0029284
965	1	-8.269854	-13.21898	4.949122	0.002597694	0.00259769	0.00259769
966	0	-10.25447	-14.44568	4.191205	0.004753899	0.0047539	0.0047539
967	1	-8.765231	-13.51691	4.751675	0.003159412	0.00315941	0.00315941
968	0	-8.303299	-13.23847	4.935169	0.002637389	0.00263739	0.00263739
969	1	-8.237126	-13.20003	4.962904	0.002558485	0.00255848	0.00255848
970	0	-7.577353	-12.89448	5.317125	0.001550754	0.00155075	0.00155075
971	1	-8.719365	-13.48871	4.76935	0.003109129	0.00310913	0.00310913
972	0	-9.118323	-13.73604	4.617721	0.003540498	0.0035405	0.0035405
973	1	-7.792591	-12.96447	5.171879	0.001963967	0.00196397	0.00196397
974	0	-7.518826	-12.98663	5.467799	0.0011221	0.0011221	0.0011221
975	1	-7.771846	-12.95527	5.183421	0.001931131	0.00193113	0.00193113
976	0	-7.702609	-12.92702	5.224412	0.001814516	0.00181452	0.00181452
977	1	-8.47719	-13.34158	4.864388	0.002838753	0.00283875	0.00283875
978	0	-7.690584	-12.9226	5.23202	0.001792872	0.00179287	0.00179287
979	1	-7.758947	-13.35731	5.598363	0.0007506569	0.000750657	0.000750657
980	0	-8.0263	-13.0819	5.055604	0.002294761	0.00229476	0.00229476
981	1	-7.70516	-12.92798	5.22282	0.001819046	0.00181905	0.00181905
982	0	-8.589481	-13.40939	4.819913	0.002965279	0.00296528	0.00296528
983	1	-9.478448	-13.96147	4.483024	0.003923702	0.0039237	0.0039237
984	0	-8.183774	-13.16945	4.985671	0.002493713	0.00249371	0.00249371
985	1	-9.701798	-14.10139	4.399594	0.004161052	0.00416105	0.00416105
986	0	-7.649892	-13.21245	5.562561	0.0008525124	0.000852512	0.000852512
987	1	-7.859381	-12.9958	5.136422	0.002064841	0.00206484	0.00206484
988	0	-8.20583	-13.18204	4.976211	0.002520626	0.00252063	0.00252063
989	1	-7.699658	-12.92592	5.226263	0.00180925	0.00180925	0.00180925
990	0	-9.124597	-13.73996	4.615365	0.003547202	0.0035472	0.0035472
991	1	-7.886403	-13.00909	5.122685	0.002103921	0.00210392	0.00210392
992	0	-8.953074	-13.63311	4.680033	0.003363226	0.00336323	0.00336323
993	1	-8.115951	-13.13118	5.015232	0.002409615	0.00240961	0.00240961
994	0	-7.540759	-12.8976	5.356846	0.001437754	0.00143775	0.00143775
995	1	-7.522054	-12.99583	5.473779	0.00110509	0.00110509	0.00110509
996	0	-8.194663	-13.17566	4.980992	0.002507025	0.00250703	0.00250703
997	1	-7.581732	-12.89481	5.313079	0.001562266	0.00156227	0.00156227
998	0	-10.02274	-14.30182	4.279074	0.004503921	0.00450392	0.00450392
999	1	-7.629744	-12.90356	5.273817	0.001673962	0.00167396	0.00167396
1000	0	-7.650973	-12.90947	5.258494	0.001717554	0.00171755	0.00171755
1001	1	-9.534994	-13.99691	4.461915	0.003983753	0.00398375	0.00398375
1002	0	-7.723634	-13.31184	5.588211	0.0007795398	0.00077954	0.00077954
1003	1	-7.590207	-12.89573	5.305524	0.001583759	0.00158376	0.00158376
1004	0	-7.778184	-12.95805	5.179864	0.001941251	0.00194125	0.00194125
1005	1	-8.66846	-13.45753	4.78907	0.003053026	0.00305303	0.00305303
1006	0	-8.932067	-13.62006	4.687995	0.003340575	0.00334058	0.00334058
1007	1	-7.565993	-13.08476	5.51877	0.0009770927	0.000977093	0.000977093
1008	0	-8.03162	-13.08478	5.05316	0.002301713	0.00230171	0.00230171
1009	1	-7.510595	-12.94987	5.439277	0.001203245	0.00120324	0.00120324
1010	0	-7.563804	-12.8942	5.330392	0.001513011	0.00151301	0.00151301
1011	1	-7.517532	-12.9826	5.465065	0.001129879	0.00112988	0.00112988
1012	0	-8.3377	-14.03051	5.69281	0.000481963	0.000481963	0.000481963
1013	1	-7.67327	-12.91657	5.243301	0.001760778	0.00176078	0.00176078
1014	0	-8.690712	-13.47115	4.780435	0.003077591	0.00307759	0.00307759
1015	1	-7.698785	-12.9256	5.226813	0.001807686	0.00180769	0.00180769
1016	0	-8.770841	-13.52036	4.749519	0.003165546	0.00316555	0.00316555
1017	1	-8.454473	-13.32796	4.87349	0.00281286	0.00281286	0.00281286
1018	0	-7.514942	-12.91847	5.403529	0.001304944	0.00130494	0.00130494
1019	1	-7.512083	-12.96086	5.448777	0.001176216	0.00117622	0.00117622
1020	0	-7.603755	-12.89784	5.294083	0.001616308	0.00161631	0.00161631
1021	1	-9.718732	-15.49683	5.778102	0.0002393154	0.000239315	0.000239315
1022	0	-7.538779	-13.03438	5.495602	0.001043005	0.001043	0.001043
1023	1	-8.083176	-13.74471	5.661536	0.0005709359	0.000570936	0.000570936
1024	0	-11.0871	-14.95305	3.865944	0.00567924	0.00567924	0.00567924
1025	1	-7.510847	-12.93269	5.421839	0.001252853	0.00125285	0.00125285
1026	0	-7.544281	-12.89663	5.35235	0.001450545	0.00145054	0.00145054
1027	1	-7.513103	-12.96599	5.452883	0.001164535	0.00116453	0.00116453
1028	0	-7.542671	-12.89705	5.354378	0.001444773	0.00144477	0.00144477
1029	1	-7.654793	-13.21931	5.564513	0.0008469576	0.000846958	0.000846958
1030	0	-7.562467	-12.89424	5.331773	0.001509083	0.00150908	0.00150908
1031	1	-7.832307	-12.98282	5.150513	0.002024751	0.00202475	0.00202475
1032	0	-7.753631	-12.94744	5.193806	0.001901587	0.00190159	0.00190159
1033	1	-8.235446	-13.19906	4.963615	0.002556462	0.00255646	0.00255646
1034	0	-7.865242	-13.48899	5.623747	0.0006784425	0.000678443	0.000678443
1035	1	-7.801786	-12.96864	5.166852	0.001978269	0.00197827	0.00197827
1036	0	-7.720173	-12.93377	5.213593	0.001845296	0.0018453	0.0018453
1037	1	-7.569108	-12.89416	5.32505	0.00152821	0.00152821	0.00152821
1038	0	-7.540377	-12.89772	5.357347	0.001436329	0.00143633	0.00143633
1039	1	-7.598338	-12.89691	5.298574	0.001603533	0.00160353	0.00160353
1040	0	-7.980472	-13.62595	5.645475	0.000616627	0.000616627	0.000616627
1041	1	-8.808536	-13.5436	4.73506	0.00320668	0.00320668	0.00320668
1042	0	-7.709605	-12.92967	5.220063	0.001826889	0.00182689	0.00182689
1043	1	-8.496656	-13.35328	4.856619	0.002860855	0.00286086	0.00286086
1044	0	-8.954348	-14.6962	5.74185	0.0003424498	0.00034245	0.00034245
1045	1	-7.56086	-12.89431	5.333453	0.001504303	0.0015043	0.0015043
1046	0	-7.911944	-13.02191	5.109969	0.002140097	0.0021401	0.0021401
1047	1	-7.544397	-12.8966	5.352206	0.001450953	0.00145095	0.00145095
1048	0	-8.586625	-13.40766	4.821035	0.002962089	0.00296209	0.00296209
1049	1	-7.661206	-13.22821	5.567004	0.0008398705	0.000839871	0.000839871
1050	0	-7.977744	-13.05597	5.078231	0.002230388	0.00223039	0.00223039
1051	1	-8.437028	-13.31753	4.880506	0.0027929	0.0027929	0.0027929
1052	0	-8.131503	-13.13989	5.008386	0.00242909	0.00242909	0.00242909
1053	1	-7.536158	-12.89923	5.363077	0.001420026	0.00142003	0.00142003
1054	0	-7.736714	-13.32881	5.592099	0.0007684788	0.000768479	0.000768479
1055	1	-7.601166	-13.14136	5.540189	0.0009161583	0.000916158	0.000916158
1056	0	-7.588511	-13.12169	5.533183	0.0009360889	0.000936089	0.000936089
1057	1	-8.551581	-13.38642	4.834835	0.002922828	0.00292283	0.00292283
1058	0	-7.845578	-12.98914	5.143562	0.002044526	0.00204453	0.00204453
1059	1	-9.290257	-13.84356	4.553306	0.003723754	0.00372375	0.00372375
1060	0	-7.609728	-13.15432	5.544592	0.0009036328	0.000903633	0.000903633
1061	1	-7.876245	-13.00406	5.127813	0.002089333	0.00208933	0.00208933
1062	0	-7.693163	-12.92354	5.230373	0.001797556	0.00179756	0.00179756
1063	1	-7.808492	-12.97171	5.163217	0.001988609	0.00198861	0.00198861
1064	0	-7.525979	-13.00593	5.479953	0.001087525	0.00108753	0.00108753
1065	1	-9.267667	-13.82942	4.561754	0.003699721	0.00369972	0.00369972
1066	0	-8.222516	-13.19162	4.9691	0.002540857	0.00254086	0.00254086
1067	1	-7.529944	-12.90228	5.372337	0.001393684	0.00139368	0.00139368
1068	0	-8.217561	-13.18877	4.971208	0.00253486	0.00253486	0.00253486
1069	1	-7.532631	-13.02135	5.48872	0.001062582	0.00106258	0.00106258
1070	0	-7.991001	-13.06299	5.071993	0.002248136	0.00224814	0.00224814
1071	1	-9.74833	-14.13051	4.382181	0.004210589	0.00421059	0.00421059
1072	0	-7.740503	-12.94195	5.201452	0.001879835	0.00187984	0.00187984
1073	1	-7.550859	-12.89532	5.344462	0.001472983	0.00147298	0.00147298
1074	0	-7.898145	-13.01495	5.116808	0.00212064	0.00212064	0.00212064
1075	1	-8.855766	-13.57278	4.717012	0.003258025	0.00325802	0.00325802
1076	0	-8.431858	-14.13409	5.702229	0.0004551679	0.000455168	0.000455168
1077	1	-7.638327	-13.1961	5.55777	0.0008661427	0.000866143	0.000866143
1078	0	-8.604019	-13.41823	4.814211	0.002981501	0.0029815	0.0029815
1079	1	-8.198548	-13.8755	5.676951	0.0005270818	0.000527082	0.000527082
1080	0	-8.28791	-13.22948	4.941573	0.002619169	0.00261917	0.00261917
1081	1	-8.509596	-13.36106	4.851469	0.002875506	0.00287551	0.00287551
1082	0	-7.511297	-12.95599	5.444695	0.001187829	0.00118783	0.00118783
1083	1	-7.540358	-12.89773	5.357371	0.001436259	0.00143626	0.00143626
1084	0	-7.510623	-12.95019	5.43957	0.001202411	0.00120241	0.00120241
1085	1	-7.531364	-13.01854	5.487175	0.001066978	0.00106698	0.00106698
1086	0	-7.863314	-12.99772	5.134403	0.002070585	0.00207059	0.00207059
1087	1	-9.939641	-14.25003	4.310389	0.004414833	0.00441483	0.00441483
1088	0	-7.510264	-12.94385	5.433582	0.001219445	0.00121945	0.00121945
1089	1	-7.752956	-13.34967	5.596715	0.0007553458	0.000755346	0.000755346
1090	0	-7.529446	-12.90258	5.373132	0.00139142	0.00139142	0.00139142
1091	1	-7.933952	-13.57121	5.637261	0.0006399974	0.000639997	0.000639997
1092	0	-9.123935	-13.73955	4.615614	0.003546495	0.00354649	0.00354649
1093	1	-7.594039	-13.13036	5.536323	0.0009271553	0.000927155	0.000927155
1094	0	-7.693041	-12.92349	5.230452	0.001797334	0.00179733	0.00179733
1095	1	-7.521895	-12.9954	5.473507	0.001105862	0.00110586	0.00110586
1096	0	-8.92242	-13.61408	4.691655	0.003330163	0.00333016	0.00333016
1097	1	-8.0931	-13.75606	5.66296	0.0005668852	0.000566885	0.000566885
1098	0	-7.605171	-12.8981	5.292927	0.001619596	0.0016196	0.0016196
1099	1	-8.385675	-13.28698	4.901303	0.002733735	0.00273373	0.00273373
1100	0	-7.977408	-13.62236	5.644954	0.0006181092	0.000618109	0.000618109
1101	1	-7.633133	-13.18866	5.555527	0.0008725232	0.000872523	0.000872523
1102	0	-7.796721	-13.40487	5.608153	0.0007228051	0.000722805	0.000722805
1103	1	-8.341524	-13.26089	4.91937	0.002682334	0.00268233	0.00268233
1104	0	-7.603529	-12.8978	5.294269	0.001615779	0.00161578	0.00161578
1105	1	-8.04606	-13.09262	5.04656	0.002320488	0.00232049	0.00232049
1106	0	-8.144957	-13.14745	5.002498	0.002445843	0.00244584	0.00244584
1107	1	-10.43976	-14.56001	4.12025	0.004955761	0.00495576	0.00495576
1108	0	-7.512546	-12.9633	5.450756	0.001170586	0.00117059	0.00117059
1109	1	-9.346221	-15.10888	5.762654	0.0002832633	0.000283263	0.000283263
1110	0	-10.23311	-14.43246	4.199342	0.004730752	0.00473075	0.00473075
1111	1	-10.02491	-14.30316	4.278257	0.004506245	0.00450624	0.00450624
1112	0	-8.056667	-13.09841	5.041742	0.002334197	0.0023342	0.0023342
1113	1	-9.864391	-14.20306	4.338672	0.004334369	0.00433437	0.00433437
1114	0	-7.927303	-13.56333	5.63603	0.0006434995	0.000643499	0.000643499
1115	1	-10.21842	-14.42335	4.204935	0.004714839	0.00471484	0.00471484
1116	0	-7.655899	-12.91096	5.255066	0.001727307	0.00172731	0.00172731
1117	1	-7.921937	-13.027	5.105058	0.002154067	0.00215407	0.00215407
1118	0	-8.676311	-13.46233	4.786021	0.003061701	0.0030617	0.0030617
1119	1	-7.679422	-12.91867	5.239246	0.001772315	0.00177232	0.00177232
1120	0	-8.022133	-13.07966	5.057523	0.002289302	0.0022893	0.0022893
1121	1	-8.040375	-13.08953	5.049153	0.002313113	0.00231311	0.00231311
1122	0	-10.83006	-14.79832	3.968262	0.005388155	0.00538816	0.00538816
1123	1	-7.579191	-13.10676	5.527568	0.0009520643	0.000952064	0.000952064
1124	0	-7.517138	-12.9145	5.397366	0.001322476	0.00132248	0.00132248
1125	1	-8.75654	-13.51156	4.755017	0.003149903	0.0031499	0.0031499
1126	0	-7.890059	-13.01091	5.120849	0.002109143	0.00210914	0.00210914
1127	1	-7.650816	-12.90942	5.258604	0.001717242	0.00171724	0.00171724
1128	0	-7.512615	-12.96365	5.451035	0.001169792	0.00116979	0.00116979
1129	1	-7.513661	-12.92144	5.407781	0.001292849	0.00129285	0.00129285
1130	0	-7.513889	-12.92086	5.406974	0.001295143	0.00129514	0.00129514
1131	1	-7.886244	-13.51432	5.628074	0.0006661318	0.000666132	0.000666132
1132	0	-7.538228	-12.89845	5.360218	0.00142816	0.00142816	0.00142816
1133	1	-7.831831	-13.44828	5.61645	0.0006992022	0.000699202	0.000699202
1134	0	-9.121765	-13.73819	4.616428	0.003544177	0.00354418	0.00354418
1135	1	-8.925951	-13.61627	4.690315	0.003333975	0.00333397	0.00333397
1136	0	-9.526459	-13.99156	4.465102	0.003974688	0.00397469	0.00397469
1137	1	-8.809222	-13.54402	4.734797	0.003207428	0.00320743	0.00320743
1138	0	-8.506435	-13.35916	4.852726	0.00287193	0.00287193	0.00287193
1139	1	-7.527193	-12.90405	5.376852	0.001380837	0.00138084	0.00138084
1140	0	-8.106437	-13.12588	5.019441	0.002397641	0.00239764	0.00239764
1141	1	-8.19603	-13.17644	4.980406	0.002508693	0.00250869	0.00250869
1142	0	-7.843167	-13.46215	5.618986	0.0006919866	0.000691987	0.000691987
1143	1	-8.926911	-13.61686	4.689951	0.003335011	0.00333501	0.00333501
1144	0	-7.548516	-12.89572	5.347204	0.001465183	0.00146518	0.00146518
1145	1	-7.652211	-12.90984	5.257629	0.001720017	0.00172002	0.00172002
1146	0	-7.641594	-13.20074	5.55915	0.0008622144	0.000862214	0.000862214
1147	1	-7.979042	-13.05666	5.077618	0.002232131	0.00223213	0.00223213
1148	0	-7.512474	-12.96294	5.450465	0.001171414	0.00117141	0.00117141
1149	1	-7.601796	-12.89749	5.295695	0.001611721	0.00161172	0.00161172
1150	0	-7.517352	-12.91417	5.396819	0.001324033	0.00132403	0.00132403
1151	1	-7.553097	-12.895	5.341908	0.001480251	0.00148025	0.00148025
1152	0	-7.563592	-13.08063	5.51704	0.0009820141	0.000982014	0.000982014
1153	1	-9.844747	-14.19079	4.346045	0.004313393	0.00431339	0.00431339
1154	0	-7.514758	-12.97291	5.458157	0.001149532	0.00114953	0.00114953
1155	1	-7.571139	-12.8942	5.323057	0.001533879	0.00153388	0.00153388
1156	0	-8.042869	-13.09088	5.048015	0.002316351	0.00231635	0.00231635
1157	1	-7.51025	-12.94115	5.430897	0.001227083	0.00122708	0.00122708
1158	0	-8.026149	-13.08182	5.055673	0.002294563	0.00229456	0.00229456
1159	1	-8.176629	-13.16538	4.988751	0.002484952	0.00248495	0.00248495
1160	0	-8.267293	-13.21749	4.950195	0.002594638	0.00259464	0.00259464
1161	1	-7.973063	-13.05351	5.080445	0.002224089	0.00222409	0.00222409
1162	0	-7.552766	-12.89505	5.342282	0.001479187	0.00147919	0.00147919
1163	1	-8.539977	-13.3794	4.839421	0.002909781	0.00290978	0.00290978
1164	0	-8.779449	-13.52566	4.746212	0.003174953	0.00317495	0.00317495
1165	1	-7.631493	-13.1863	5.554806	0.0008745732	0.000874573	0.000874573
1166	0	-7.972298	-13.05311	5.080808	0.002223058	0.00222306	0.00222306
1167	1	-7.591897	-13.12702	5.535122	0.0009305731	0.000930573	0.000930573
1168	0	-9.525476	-13.99094	4.465469	0.003973644	0.00397364	0.00397364
1169	1	-7.538923	-12.8982	5.359279	0.001430831	0.00143083	0.00143083
1170	0	-7.804484	-12.96987	5.165387	0.001982438	0.00198244	0.00198244
1171	1	-7.988207	-13.63499	5.646779	0.0006129197	0.00061292	0.00061292
1172	0	-7.700911	-12.92639	5.225476	0.00181149	0.00181149	0.00181149
1173	1	-7.541792	-12.8973	5.355504	0.00144157	0.00144157	0.00144157
1174	0	-7.827171	-13.44256	5.615388	0.0007022228	0.000702223	0.000702223
1175	1	-7.846312	-12.98949	5.14318	0.002045613	0.00204561	0.00204561
1176	0	-7.567282	-13.08696	5.519681	0.0009745016	0.000974502	0.000974502
1177	1	-9.153364	-14.90648	5.753114	0.0003104042	0.000310404	0.000310404
1178	0	-8.370327	-13.27789	4.907563	0.002715925	0.00271593	0.00271593
1179	1	-7.637559	-13.195	5.557442	0.0008670752	0.000867075	0.000867075
1180	0	-7.512873	-12.92366	5.410789	0.00128429	0.00128429	0.00128429
1181	1	-7.942485	-13.5813	5.638819	0.0006355653	0.000635565	0.000635565
1182	0	-7.540693	-12.89762	5.356932	0.001437508	0.00143751	0.00143751
1183	1	-7.513742	-12.96881	5.455073	0.001158306	0.00115831	0.00115831
1184	0	-7.882252	-13.00703	5.124775	0.002097975	0.00209797	0.00209797
1185	1	-7.5145	-12.91942	5.404922	0.00130098	0.00130098	0.00130098
1186	0	-8.008388	-13.07227	5.063881	0.002271213	0.00227121	0.00227121
1187	1	-7.658427	-13.22436	5.565934	0.0008429169	0.000842917	0.000842917
1188	0	-7.806115	-13.41656	5.610443	0.000716292	0.000716292	0.000716292
1189	1	-7.573692	-13.09773	5.524037	0.0009621094	0.000962109	0.000962109
1190	0	-7.540407	-12.89771	5.357307	0.001436441	0.00143644	0.00143644
1191	1	-8.704951	-13.47987	4.774922	0.003093277	0.00309328	0.00309328
1192	0	-7.528456	-12.9032	5.37474	0.001386845	0.00138684	0.00138684
1193	1	-7.583449	-13.11364	5.530187	0.0009446126	0.000944613	0.000944613
1194	0	-8.00057	-13.06809	5.067519	0.002260863	0.00226086	0.00226086
1195	1	-8.115961	-13.13119	5.015228	0.002409627	0.00240963	0.00240963
1196	0	-8.682935	-13.46639	4.783451	0.003069013	0.00306901	0.00306901
1197	1	-9.181451	-14.93603	5.754581	0.000306231	0.000306231	0.000306231
1198	0	-7.927765	-13.02998	5.10221	0.002162169	0.00216217	0.00216217
1199	1	-7.822434	-13.43673	5.614297	0.000705327	0.000705327	0.000705327
1200	0	-7.646087	-12.90803	5.26194	0.001707753	0.00170775	0.00170775
1201	1	-7.518244	-12.98484	5.466599	0.001125514	0.00112551	0.00112551
1202	0	-8.520695	-13.36776	4.847061	0.002888047	0.00288805	0.00288805
1203	1	-7.59437	-12.8963	5.301932	0.001593979	0.00159398	0.00159398
1204	0	-7.847883	-12.99025	5.142364	0.002047937	0.00204794	0.00204794
1205	1	-7.949701	-13.58982	5.640117	0.0006318702	0.00063187	0.00063187
1206	0	-9.386985	-13.90415	4.517168	0.003826564	0.00382656	0.00382656
1207	1	-7.510636	-12.93443	5.423791	0.001247301	0.0012473	0.0012473
1208	0	-9.783219	-14.15233	4.369115	0.004247762	0.00424776	0.00424776
1209	1	-7.601358	-13.14165	5.54029	0.0009158707	0.000915871	0.000915871
1210	0	-9.774125	-14.14665	4.372522	0.00423807	0.00423807	0.00423807
1211	1	-7.624146	-13.17564	5.551498	0.0008839836	0.000883984	0.000883984
1212	0	-7.516895	-12.98052	5.463623	0.001133982	0.00113398	0.00113398
1213	1	-8.236826	-13.19986	4.96303	0.002558124	0.00255812	0.00255812
1214	0	-7.837022	-12.98506	5.148034	0.002031805	0.00203181	0.00203181
1215	1	-7.852678	-12.99256	5.139878	0.002055007	0.00205501	0.00205501
1216	0	-8.12325	-13.13526	5.012014	0.002418771	0.00241877	0.00241877
1217	1	-7.534142	-13.02464	5.4905	0.001057518	0.00105752	0.00105752
1218	0	-7.677567	-12.91803	5.240463	0.001768852	0.00176885	0.00176885
1219	1	-9.249487	-13.81804	4.568555	0.003680373	0.00368037	0.00368037
1220	0	-7.53423	-12.90006	5.365831	0.00141219	0.00141219	0.00141219
1221	1	-10.13953	-14.37443	4.234898	0.004629598	0.0046296	0.0046296
1222	0	-8.897414	-13.59857	4.701154	0.003303141	0.00330314	0.00330314
1223	1	-7.710245	-13.2943	5.584057	0.0007913572	0.000791357	0.000791357
1224	0	-7.523853	-12.90666	5.382809	0.001363889	0.00136389	0.00136389
1225	1	-7.847332	-12.98998	5.14265	0.002047123	0.00204712	0.00204712
1226	0	-8.290004	-13.2307	4.9407	0.002621652	0.00262165	0.00262165
1227	1	-7.543718	-12.89677	5.353054	0.00144854	0.00144854	0.00144854
1228	0	-7.579392	-12.89462	5.315228	0.001556152	0.00155615	0.00155615
1229	1	-7.817539	-12.97589	5.158355	0.002002443	0.00200244	0.00200244
1230	0	-8.319445	-13.24792	4.928477	0.002656425	0.00265643	0.00265643
1231	1	-7.84081	-12.98686	5.14605	0.002037449	0.00203745	0.00203745
1232	0	-7.595857	-12.89652	5.300667	0.001597578	0.00159758	0.00159758
1233	1	-7.510473	-12.94833	5.437854	0.001207293	0.00120729	0.00120729
1234	0	-7.599675	-12.89713	5.297455	0.001606715	0.00160671	0.00160671
1235	1	-7.945797	-13.03927	5.09347	0.002187034	0.00218703	0.00218703
1236	0	-7.564795	-12.89417	5.329377	0.001515898	0.0015159	0.0015159
1237	1	-8.181935	-13.1684	4.986463	0.00249146	0.00249146	0.00249146
1238	0	-7.518474	-12.98555	5.467078	0.001124153	0.00112415	0.00112415
1239	1	-8.05276	-13.7098	5.657042	0.0005837223	0.000583722	0.000583722
1240	0	-8.271547	-13.95714	5.685592	0.0005024991	0.000502499	0.000502499
1241	1	-7.583727	-12.895	5.311269	0.001567414	0.00156741	0.00156741
1242	0	-7.877502	-13.00468	5.127176	0.002091145	0.00209114	0.00209114
1243	1	-10.43971	-14.55998	4.12027	0.004955706	0.00495571	0.00495571
1244	0	-7.862376	-12.99726	5.134884	0.002069217	0.00206922	0.00206922
1245	1	-7.610138	-13.15493	5.544797	0.0009030498	0.00090305	0.00090305
1246	0	-7.625454	-12.90249	5.277036	0.001664807	0.00166481	0.00166481
1247	1	-7.532352	-12.90096	5.368612	0.001404279	0.00140428	0.00140428
1248	0	-8.740185	-13.5015	4.761316	0.003131984	0.00313198	0.00313198
1249	1	-7.642768	-12.90707	5.264306	0.00170102	0.00170102	0.00170102
1250	0	-7.886775	-13.00927	5.122498	0.002104454	0.00210445	0.00210445
1251	1	-7.75215	-13.34864	5.596491	0.0007559826	0.000755983	0.000755983
1252	0	-8.092605	-13.11819	5.02559	0.002380147	0.00238015	0.00238015
1253	1	-7.530321	-12.90206	5.37174	0.001395381	0.00139538	0.00139538
1254	0	-8.19591	-13.17637	4.980457	0.002508546	0.00250855	0.00250855
1255	1	-7.898504	-13.01513	5.116629	0.002121148	0.00212115	0.00212115
1256	0	-7.765206	-12.95238	5.187178	0.001920443	0.00192044	0.00192044
1257	1	-7.511149	-12.93072	5.419574	0.001259297	0.0012593	0.0012593
1258	0	-7.6381	-13.19577	5.557673	0.000866418	0.000866418	0.000866418
1259	1	-10.90696	-14.84481	3.937849	0.005474675	0.00547468	0.00547468
1260	0	-7.706744	-12.92858	5.221835	0.001821849	0.00182185	0.00182185
1261	1	-7.724216	-12.93536	5.211147	0.001852253	0.00185225	0.00185225
1262	0	-8.353317	-14.04776	5.694439	0.0004773313	0.000477331	0.000477331
1263	1	-7.585939	-13.11762	5.531676	0.0009403763	0.000940376	0.000940376
1264	0	-9.891054	-14.21971	4.328658	0.004362859	0.00436286	0.00436286
1265	1	-7.600322	-12.89724	5.296916	0.001608248	0.00160825	0.00160825
1266	0	-7.541515	-12.89738	5.355862	0.001440553	0.00144055	0.00144055
1267	1	-7.699155	-12.92573	5.22658	0.00180835	0.00180835	0.00180835
1268	0	-11.95867	-15.46124	3.50257	0.006713007	0.00671301	0.00671301
1269	1	-7.598239	-13.13686	5.538625	0.0009206087	0.000920609	0.000920609
1270	0	-7.770033	-12.95448	5.184444	0.001928223	0.00192822	0.00192822
1271	1	-9.721947	-14.114	4.392056	0.004182496	0.0041825	0.0041825
1272	0	-8.862647	-13.57704	4.714389	0.003265488	0.00326549	0.00326549
1273	1	-7.663525	-12.91337	5.249841	0.001742172	0.00174217	0.00174217
1274	0	-11.0745	-14.94551	3.871005	0.005664841	0.00566484	0.00566484
1275	1	-9.018852	-13.67402	4.655167	0.003433968	0.00343397	0.00343397
1276	0	-7.886605	-13.00919	5.122583	0.00210421	0.00210421	0.00210421
1277	1	-9.580831	-14.02563	4.444801	0.004032443	0.00403244	0.00403244
1278	0	-7.558437	-12.89447	5.336029	0.001496975	0.00149698	0.00149698
1279	1	-7.648449	-12.90872	5.260269	0.001712506	0.00171251	0.00171251
1280	0	-7.56147	-12.89428	5.332812	0.001506127	0.00150613	0.00150613
1281	1	-7.942223	-13.03742	5.095195	0.002182129	0.00218213	0.00218213
1282	0	-8.218122	-13.18909	4.970969	0.00253554	0.00253554	0.00253554
1283	1	-7.524965	-12.90572	5.380759	0.001369722	0.00136972	0.00136972
1284	0	-8.224429	-13.19272	4.968287	0.002543171	0.00254317	0.00254317
1285	1	-7.51828	-12.91281	5.394532	0.00133054	0.00133054	0.00133054
1286	0	-7.756058	-12.94847	5.192408	0.001905566	0.00190557	0.00190557
1287	1	-7.867314	-12.99967	5.132356	0.002076407	0.00207641	0.00207641
1288	0	-7.701097	-12.92646	5.225359	0.001811821	0.00181182	0.00181182
1289	1	-7.523678	-12.90682	5.383139	0.001362951	0.00136295	0.00136295
1290	0	-8.032627	-13.68658	5.653952	0.0005925129	0.000592513	0.000592513
1291	1	-7.512787	-12.92393	5.411141	0.001283288	0.00128329	0.00128329
1292	0	-7.748603	-12.94532	5.196718	0.001893304	0.0018933	0.0018933
1293	1	-7.511917	-12.95992	5.448005	0.001178412	0.00117841	0.00117841
1294	0	-7.560241	-12.89435	5.334106	0.001502446	0.00150245	0.00150245
1295	1	-8.329344	-13.25373	4.924388	0.002668058	0.00266806	0.00266806
1296	0	-8.829134	-13.55631	4.72718	0.003229098	0.0032291	0.0032291
1297	1	-8.871193	-13.58233	4.711132	0.003274753	0.00327475	0.00327475
1298	0	-7.589022	-13.1225	5.533479	0.0009352477	0.000935248	0.000935248
1299	1	-8.076416	-13.10925	5.032834	0.00235954	0.00235954	0.00235954
1300	0	-8.283557	-13.22695	4.94339	0.002614	0.002614	0.002614
1301	1	-7.699752	-13.28042	5.580667	0.0008010015	0.000801001	0.000801001
1302	0	-7.549751	-13.05579	5.506041	0.001013306	0.00101331	0.00101331
1303	1	-11.21809	-15.03112	3.813038	0.005829752	0.00582975	0.00582975
1304	0	-8.27742	-13.96367	5.686255	0.0005006128	0.000500613	0.000500613
1305	1	-7.702789	-12.92709	5.224299	0.001814836	0.00181484	0.00181484
1306	0	-7.5681	-12.89415	5.326048	0.001525369	0.00152537	0.00152537
1307	1	-7.951864	-13.59237	5.640503	0.0006307718	0.000630772	0.000630772
1308	0	-7.513347	-12.96709	5.453746	0.001162081	0.00116208	0.00116208
1309	1	-7.513611	-12.96825	5.45464	0.001159537	0.00115954	0.00115954
1310	0	-7.628423	-12.90323	5.274804	0.001671155	0.00167116	0.00167116
1311	1	-8.286669	-13.22876	4.942091	0.002617696	0.0026177	0.0026177
1312	0	-7.792352	-12.96436	5.172011	0.001963594	0.00196359	0.00196359
1313	1	-8.326313	-13.25195	4.925639	0.0026645	0.0026645	0.0026645
1314	0	-7.698644	-13.27895	5.580302	0.0008020409	0.000802041	0.000802041
1315	1	-7.842793	-12.98781	5.145014	0.002040397	0.0020404	0.0020404
1316	0	-7.510758	-12.9516	5.440845	0.001198784	0.00119878	0.00119878
1317	1	-7.531395	-13.01861	5.487213	0.00106687	0.00106687	0.00106687
1318	0	-7.686369	-12.9211	5.234729	0.001785164	0.00178516	0.00178516
1319	1	-7.897348	-13.01455	5.117205	0.00211951	0.00211951	0.00211951
1320	0	-7.812476	-12.97355	5.16107	0.001994718	0.00199472	0.00199472
1321	1	-7.864836	-13.4885	5.623661	0.0006786862	0.000678686	0.000678686
1322	0	-7.66838	-12.91494	5.246565	0.001751494	0.00175149	0.00175149
1323	1	-7.913102	-13.0225	5.109398	0.002141721	0.00214172	0.00214172
1324	0	-8.85574	-13.57276	4.717022	0.003257997	0.003258	0.003258
1325	1	-7.990449	-13.0627	5.072251	0.0022474	0.0022474	0.0022474
1326	0	-8.06421	-13.72297	5.658757	0.0005788412	0.000578841	0.000578841
1327	1	-9.743824	-14.12769	4.383868	0.00420579	0.00420579	0.00420579
1328	0	-7.632516	-12.90428	5.271761	0.001679811	0.00167981	0.00167981
1329	1	-7.531392	-12.90147	5.370074	0.001400121	0.00140012	0.00140012
1330	0	-8.049405	-13.09444	5.045038	0.002324819	0.00232482	0.00232482
1331	1	-8.2631	-13.21506	4.951955	0.002589632	0.00258963	0.00258963
1332	0	-7.61561	-12.90021	5.2846	0.001643287	0.00164329	0.00164329
1333	1	-9.25579	-13.82199	4.566197	0.003687082	0.00368708	0.00368708
1334	0	-7.53955	-12.89799	5.35844	0.001433219	0.00143322	0.00143322
1335	1	-7.745962	-13.34072	5.594755	0.0007609233	0.000760923	0.000760923
1336	0	-8.044986	-13.09204	5.047049	0.002319097	0.0023191	0.0023191
1337	1	-9.284346	-13.83986	4.555516	0.003717466	0.00371747	0.00371747
1338	0	-8.078328	-13.1103	5.031975	0.002361982	0.00236198	0.00236198
1339	1	-7.826948	-13.44228	5.615337	0.0007023684	0.000702368	0.000702368
1340	0	-8.581129	-13.40432	4.823195	0.002955945	0.00295595	0.00295595
1341	1	-8.152626	-13.15178	4.999155	0.002455354	0.00245535	0.00245535
1342	0	-7.748459	-12.94526	5.196801	0.001893066	0.00189307	0.00189307
1343	1	-7.598068	-12.89687	5.2988	0.001602888	0.00160289	0.00160289
1344	0	-8.728698	-13.49444	4.765746	0.00311938	0.00311938	0.00311938
1345	1	-7.669752	-12.9154	5.245646	0.001754108	0.00175411	0.00175411
1346	0	-7.65464	-13.21909	5.564453	0.0008471289	0.000847129	0.000847129
1347	1	-7.995755	-13.06552	5.069767	0.002254467	0.00225447	0.00225447
1348	0	-9.206632	-13.79123	4.584598	0.00363473	0.00363473	0.00363473
1349	1	-7.595911	-13.13327	5.537357	0.0009242134	0.000924213	0.000924213
1350	0	-7.517977	-12.91324	5.395263	0.001328459	0.00132846	0.00132846
1351	1	-7.949853	-13.59	5.640145	0.0006317926	0.000631793	0.000631793
1352	0	-7.575779	-12.89438	5.318606	0.001546543	0.00154654	0.00154654
1353	1	-8.748129	-13.50638	4.758256	0.003140691	0.00314069	0.00314069
1354	0	-8.848672	-13.56839	4.719718	0.003250326	0.00325033	0.00325033
1355	1	-7.718055	-12.93293	5.21488	0.001841633	0.00184163	0.00184163
1356	0	-7.689427	-13.26663	5.577205	0.000810851	0.000810851	0.000810851
1357	1	-9.437214	-13.93563	4.498415	0.003879913	0.00387991	0.00387991
1358	0	-7.534907	-13.02629	5.491378	0.00105502	0.00105502	0.00105502
1359	1	-7.629809	-13.18387	5.55406	0.000876697	0.000876697	0.000876697
1360	0	-8.519255	-13.36689	4.847632	0.002886422	0.00288642	0.00288642
1361	1	-7.537865	-13.0325	5.494635	0.001045754	0.00104575	0.00104575
1362	0	-7.611945	-12.89943	5.287485	0.001635079	0.00163508	0.00163508
1363	1	-7.751105	-12.94637	5.195266	0.001897434	0.00189743	0.00189743
1364	0	-7.565191	-12.89417	5.328974	0.001517047	0.00151705	0.00151705
1365	1	-7.63821	-12.9058	5.267593	0.001691669	0.00169167	0.00169167
1366	0	-7.99912	-13.06732	5.068195	0.002258939	0.00225894	0.00225894
1367	1	-8.593228	-14.30968	5.716447	0.0004147185	0.000414718	0.000414718
1368	0	-8.257593	-13.21186	4.95427	0.002583048	0.00258305	0.00258305
1369	1	-7.951144	-13.04204	5.090899	0.00219435	0.00219435	0.00219435
1370	0	-9.261202	-13.82537	4.564172	0.003692841	0.00369284	0.00369284
1371	1	-7.590981	-12.89583	5.304851	0.001585673	0.00158567	0.00158567
1372	0	-7.761168	-12.95065	5.189478	0.0019139	0.0019139	0.0019139
1373	1	-9.563922	-14.01504	4.451115	0.00401448	0.00401448	0.00401448
1374	0	-8.252134	-13.2087	4.956567	0.002576511	0.00257651	0.00257651
1375	1	-7.513229	-12.96656	5.453334	0.001163254	0.00116325	0.00116325
1376	0	-7.662189	-12.91294	5.25075	0.001739588	0.00173959	0.00173959
1377	1	-7.771249	-12.95501	5.183758	0.001930174	0.00193017	0.00193017
1378	0	-7.995293	-13.06528	5.069983	0.002253852	0.00225385	0.00225385
1379	1	-7.815017	-13.42758	5.612564	0.0007102574	0.000710257	0.000710257
1380	0	-7.64897	-12.90887	5.259901	0.001713553	0.00171355	0.00171355
1381	1	-7.531509	-12.9014	5.369895	0.001400631	0.00140063	0.00140063
1382	0	-8.137938	-13.1435	5.005566	0.002437114	0.00243711	0.00243711
1383	1	-8.194735	-13.1757	4.980961	0.002507113	0.00250711	0.00250711
1384	0	-10.22856	-14.42964	4.201075	0.004725822	0.00472582	0.00472582
1385	1	-8.492032	-13.35049	4.858462	0.002855612	0.00285561	0.00285561
1386	0	-7.773405	-12.95595	5.182543	0.001933629	0.00193363	0.00193363
1387	1	-8.648521	-13.44535	4.796827	0.003030959	0.00303096	0.00303096
1388	0	-7.525651	-12.90518	5.37953	0.00137322	0.00137322	0.00137322
1389	1	-7.541817	-12.89729	5.355472	0.001441662	0.00144166	0.00144166
1390	0	-7.71508	-13.30066	5.585579	0.0007870283	0.000787028	0.000787028
1391	1	-8.155896	-13.15363	4.997732	0.002459402	0.0024594	0.0024594
1392	0	-7.527996	-12.9035	5.375502	0.001384677	0.00138468	0.00138468
1393	1	-7.531958	-13.01986	5.487906	0.001064898	0.0010649	0.0010649
1394	0	-8.863281	-14.5994	5.736121	0.0003587481	0.000358748	0.000358748
1395	1	-7.660175	-13.22678	5.566609	0.0008409964	0.000840996	0.000840996
1396	0	-7.535647	-13.02786	5.492212	0.001052647	0.00105265	0.00105265
1397	1	-8.83967	-14.57424	5.734569	0.0003631631	0.000363163	0.000363163
1398	0	-7.546078	-12.89621	5.350134	0.001456848	0.00145685	0.00145685
1399	1	-8.63346	-13.43616	4.802699	0.003014254	0.00301425	0.00301425
1400	0	-8.622471	-13.42946	4.806991	0.003002044	0.00300204	0.00300204
1401	1	-7.535355	-12.89957	5.364213	0.001416794	0.00141679	0.00141679
1402	0	-7.831463	-12.98242	5.150959	0.002023485	0.00202348	0.00202348
1403	1	-8.380187	-13.28373	4.903538	0.002727374	0.00272737	0.00272737
1404	0	-8.069137	-13.10524	5.036108	0.002350226	0.00235023	0.00235023
1405	1	-7.519572	-12.91111	5.391543	0.001339044	0.00133904	0.00133904
1406	0	-7.512567	-12.92464	5.412073	0.001280637	0.00128064	0.00128064
1407	1	-7.590261	-12.89574	5.305477	0.001583893	0.00158389	0.00158389
1408	0	-9.189776	-14.94479	5.755011	0.0003050093	0.000305009	0.000305009
1409	1	-12.73962	-15.88975	3.150126	0.007715679	0.00771568	0.00771568
1410	0	-7.987102	-13.06092	5.073823	0.00224293	0.00224293	0.00224293
1411	1	-8.224821	-13.19294	4.96812	0.002543643	0.00254364	0.00254364
1412	0	-7.945661	-13.58505	5.639392	0.000633933	0.000633933	0.000633933
1413	1	-7.600461	-13.14028	5.539815	0.0009172227	0.000917223	0.000917223
1414	0	-7.919565	-13.02579	5.106221	0.002150761	0.00215076	0.00215076
1415	1	-8.033468	-13.68755	5.654083	0.0005921403	0.00059214	0.00059214
1416	0	-7.54481	-12.8965	5.351693	0.001452413	0.00145241	0.00145241
1417	1	-7.834837	-12.98402	5.149181	0.002028541	0.00202854	0.00202854
1418	0	-7.700309	-12.92616	5.225854	0.001810415	0.00181041	0.00181041
1419	1	-7.618166	-12.90078	5.282611	0.001648946	0.00164895	0.00164895
1420	0	-7.904054	-13.01792	5.113871	0.002128996	0.002129	0.002129
1421	1	-7.536004	-13.02862	5.492611	0.001051513	0.00105151	0.00105151
1422	0	-7.618678	-12.90089	5.282214	0.001650074	0.00165007	0.00165007
1423	1	-8.66365	-13.45459	4.79094	0.003047708	0.00304771	0.00304771
1424	0	-7.85417	-13.47556	5.621388	0.0006851548	0.000685155	0.000685155
1425	1	-8.964143	-13.63998	4.675842	0.003375149	0.00337515	0.00337515
1426	0	-7.874686	-13.00329	5.128603	0.002087084	0.00208708	0.00208708
1427	1	-7.567319	-13.08703	5.519707	0.0009744278	0.000974428	0.000974428
1428	0	-7.546443	-12.89613	5.349691	0.001458109	0.00145811	0.00145811
1429	1	-9.15298	-13.75769	4.604711	0.003577512	0.00357751	0.00357751
1430	0	-7.549528	-12.89554	5.346011	0.001468577	0.00146858	0.00146858
1431	1	-7.553994	-13.06362	5.509623	0.001003116	0.00100312	0.00100312
1432	0	-7.512757	-12.96435	5.45159	0.001168213	0.00116821	0.00116821
1433	1	-8.348259	-13.26486	4.916602	0.002690208	0.00269021	0.00269021
1434	0	-7.631066	-12.9039	5.272835	0.001676756	0.00167676	0.00167676
1435	1	-7.810987	-13.4226	5.611609	0.0007129732	0.000712973	0.000712973
1436	0	-7.613464	-13.1599	5.546439	0.0008983774	0.000898377	0.000898377
1437	1	-7.549111	-12.89561	5.346501	0.001467182	0.00146718	0.00146718
1438	0	-7.617422	-12.90061	5.283187	0.001647305	0.0016473	0.0016473
1439	1	-7.614207	-13.16101	5.546801	0.000897347	0.000897347	0.000897347
1440	0	-10.95391	-14.87311	3.919201	0.005527727	0.00552773	0.00552773
1441	1	-10.11166	-14.35712	4.245459	0.004599552	0.00459955	0.00459955
1442	0	-7.612351	-12.89951	5.287163	0.001635995	0.00163599	0.00163599
1443	1	-8.535916	-13.37694	4.841029	0.002905209	0.00290521	0.00290521
1444	0	-7.524349	-13.00185	5.477504	0.001094491	0.00109449	0.00109449
1445	1	-7.710173	-12.92988	5.219712	0.001827887	0.00182789	0.00182789
1446	0	-7.673346	-13.24488	5.571535	0.0008269805	0.000826981	0.000826981
1447	1	-11.88505	-15.41943	3.534377	0.006622519	0.00662252	0.00662252
1448	0	-10.07632	-14.33515	4.258834	0.004561502	0.0045615	0.0045615
1449	1	-8.888143	-13.59282	4.70468	0.00329311	0.00329311	0.00329311
1450	0	-7.836615	-13.45414	5.617528	0.0006961347	0.000696135	0.000696135
1451	1	-8.477111	-13.34153	4.86442	0.002838663	0.00283866	0.00283866
1452	0	-7.571006	-13.09325	5.522245	0.0009672069	0.000967207	0.000967207
1453	1	-8.083151	-13.74468	5.661533	0.000570946	0.000570946	0.000570946
1454	0	-11.43539	-15.15941	3.72402	0.006083002	0.006083	0.006083
1455	1	-7.519791	-12.91085	5.391055	0.001340432	0.00134043	0.00134043
1456	0	-7.862088	-12.99712	5.135031	0.002068796	0.0020688	0.0020688
1457	1	-8.538229	-13.37834	4.840113	0.002907814	0.00290781	0.00290781
1458	0	-11.00741	-14.90528	3.897873	0.005588404	0.0055884	0.0055884
1459	1	-7.811923	-12.97329	5.161368	0.001993871	0.00199387	0.00199387
1460	0	-8.157464	-13.15451	4.99705	0.002461341	0.00246134	0.00246134
1461	1	-7.786585	-12.96178	5.175192	0.001954544	0.00195454	0.00195454
1462	0	-7.949532	-13.0412	5.091673	0.002192148	0.00219215	0.00219215
1463	1	-7.52412	-12.90643	5.382311	0.001365308	0.00136531	0.00136531
1464	0	-7.924027	-13.55944	5.635418	0.0006452407	0.000645241	0.000645241
1465	1	-7.803344	-12.96935	5.166005	0.001980679	0.00198068	0.00198068
1466	0	-7.772974	-12.95576	5.182786	0.001932939	0.00193294	0.00193294
1467	1	-10.04613	-14.31637	4.270243	0.004529045	0.00452905	0.00452905
1468	0	-7.823381	-12.97862	5.155239	0.002011307	0.00201131	0.00201131
1469	1	-7.683317	-13.25841	5.575092	0.0008168605	0.00081686	0.00081686
1470	0	-7.902601	-13.01719	5.114592	0.002126945	0.00212694	0.00212694
1471	1	-10.34954	-14.50443	4.154884	0.00485723	0.00485723	0.00485723
1472	0	-7.93789	-13.03518	5.09729	0.002176167	0.00217617	0.00217617
1473	1	-7.72697	-12.93646	5.20949	0.001856967	0.00185697	0.00185697
1474	0	-7.888772	-13.01027	5.121495	0.002107307	0.00210731	0.00210731
1475	1	-7.571532	-13.09413	5.522599	0.0009661998	0.0009662	0.0009662
1476	0	-9.453468	-13.94582	4.492348	0.003897175	0.00389718	0.00389718
1477	1	-10.1049	-14.35292	4.248017	0.004592275	0.00459227	0.00459227
1478	0	-8.069449	-13.10542	5.035967	0.002350626	0.00235063	0.00235063
1479	1	-7.562603	-12.89423	5.331632	0.001509484	0.00150948	0.00150948
1480	0	-8.869818	-13.58147	4.711656	0.003273263	0.00327326	0.00327326
1481	1	-8.372683	-14.0691	5.69642	0.0004716955	0.000471695	0.000471695
1482	0	-7.980426	-13.62589	5.645468	0.0006166496	0.00061665	0.00061665
1483	1	-7.547056	-12.89601	5.348949	0.001460219	0.00146022	0.00146022
1484	0	-7.515924	-12.9772	5.461276	0.001140658	0.00114066	0.00114066
1485	1	-7.510363	-12.94653	5.436167	0.001212093	0.00121209	0.00121209
1486	0	-7.510701	-12.95103	5.440328	0.001200253	0.00120025	0.00120025
1487	1	-8.829236	-13.55638	4.727141	0.003229208	0.00322921	0.00322921
1488	0	-8.132008	-13.14017	5.008165	0.00242972	0.00242972	0.00242972
1489	1	-7.510259	-12.94361	5.433354	0.001220094	0.00122009	0.00122009
1490	0	-8.214989	-13.18729	4.972303	0.002531745	0.00253174	0.00253174
1491	1	-8.088507	-13.11593	5.027419	0.002374944	0.00237494	0.00237494
1492	0	-8.576073	-13.40126	4.825183	0.002950288	0.00295029	0.00295029
1493	1	-7.954674	-13.04388	5.089205	0.002199168	0.00219917	0.00219917
1494	0	-7.978398	-13.05632	5.077922	0.002231267	0.00223127	0.00223127
1495	1	-7.512164	-12.9613	5.44914	0.001175183	0.00117518	0.00117518
1496	0	-7.680765	-12.91913	5.238368	0.001774813	0.00177481	0.00177481
1497	1	-7.510987	-12.95364	5.442653	0.001193638	0.00119364	0.00119364
1498	0	-8.771571	-13.52081	4.749238	0.003166344	0.00316634	0.00316634
1499	1	-7.60958	-12.89895	5.289368	0.001629721	0.00162972	0.00162972
1500	0	-8.755688	-14.4845	5.728807	0.0003795555	0.000379555	0.000379555
1501	1	-7.824367	-12.97908	5.154715	0.002012797	0.0020128	0.0020128
1502	0	-7.544698	-12.89653	5.351832	0.001452017	0.00145202	0.00145202
1503	1	-7.513706	-12.96866	5.454955	0.001158643	0.00115864	0.00115864
1504	0	-7.518078	-12.9131	5.395018	0.001329156	0.00132916	0.00132916
1505	1	-7.907933	-13.01988	5.111949	0.002134462	0.00213446	0.00213446
1506	0	-7.550934	-13.05799	5.507061	0.001010405	0.00101041	0.00101041
1507	1	-7.614009	-13.16071	5.546705	0.0008976206	0.000897621	0.000897621
1508	0	-7.639762	-12.90623	5.266469	0.001694867	0.00169487	0.00169487
1509	1	-7.585685	-12.8952	5.309513	0.001572411	0.00157241	0.00157241
1510	0	-7.97798	-13.0561	5.07812	0.002230705	0.0022307	0.0022307
1511	1	-7.790338	-12.96346	5.173119	0.00196044	0.00196044	0.00196044
1512	0	-7.925788	-13.02896	5.103175	0.002159424	0.00215942	0.00215942
1513	1	-8.287788	-13.22941	4.941624	0.002619024	0.00261902	0.00261902
1514	0	-8.12851	-13.79639	5.667881	0.0005528847	0.000552885	0.000552885
1515	1	-7.706368	-13.28919	5.582819	0.0007948795	0.000794879	0.000794879
1516	0	-8.111187	-13.12852	5.017337	0.002403625	0.00240363	0.00240363
1517	1	-8.091144	-13.11739	5.026242	0.002378294	0.00237829	0.00237829
1518	0	-7.510889	-12.95281	5.441919	0.001195729	0.00119573	0.00119573
1519	1	-7.514468	-12.9195	5.405028	0.001300678	0.00130068	0.00130068
1520	0	-7.510651	-12.9505	5.439848	0.001201619	0.00120162	0.00120162
1521	1	-8.284775	-13.22766	4.942881	0.002615447	0.00261545	0.00261545
1522	0	-7.712459	-13.29722	5.584757	0.000789366	0.000789366	0.000789366
1523	1	-7.64722	-12.90836	5.261137	0.001710036	0.00171004	0.00171004
1524	0	-7.581862	-13.11108	5.529222	0.0009473591	0.000947359	0.000947359
1525	1	-9.838328	-15.62071	5.782386	0.0002271294	0.000227129	0.000227129
1526	0	-8.110851	-13.77631	5.665457	0.0005597804	0.00055978	0.00055978
1527	1	-7.604728	-12.89802	5.293288	0.00161857	0.00161857	0.00161857
1528	0	-7.738274	-13.33083	5.592552	0.0007671888	0.000767189	0.000767189
1529	1	-9.009775	-13.66837	4.658593	0.003424221	0.00342422	0.00342422
1530	0	-7.60425	-12.89793	5.293679	0.001617459	0.00161746	0.00161746
1531	1	-7.54977	-13.05583	5.506057	0.00101326	0.00101326	0.00101326
1532	0	-10.56628	-14.63767	4.071382	0.005094785	0.00509479	0.00509479
1533	1	-8.412984	-14.1134	5.700415	0.0004603301	0.00046033	0.00046033
1534	0	-7.626961	-13.17974	5.552782	0.0008803331	0.000880333	0.000880333
1535	1	-9.056451	-14.80428	5.747828	0.0003254417	0.000325442	0.000325442
1536	0	-8.313963	-13.24471	4.930746	0.002649971	0.00264997	0.00264997
1537	1	-7.568122	-12.89415	5.326027	0.001525431	0.00152543	0.00152543
1538	0	-7.926279	-13.02921	5.102935	0.002160107	0.00216011	0.00216011
1539	1	-7.59602	-12.89655	5.300528	0.001597972	0.00159797	0.00159797
1540	0	-7.526398	-12.90462	5.378218	0.001376951	0.00137695	0.00137695
1541	1	-7.510317	-12.94554	5.435226	0.001214769	0.00121477	0.00121477
1542	0	-11.05112	-14.9315	3.880385	0.005638156	0.00563816	0.00563816
1543	1	-7.510265	-12.94027	5.430004	0.001229624	0.00122962	0.00122962
1544	0	-7.516355	-12.91579	5.39944	0.001316577	0.00131658	0.00131658
1545	1	-7.534852	-12.89978	5.364933	0.001414746	0.00141475	0.00141475
1546	0	-8.287809	-13.22942	4.941615	0.002619048	0.00261905	0.00261905
1547	1	-8.125803	-13.13669	5.010891	0.002421966	0.00242197	0.00242197
1548	0	-7.742601	-13.3364	5.593798	0.0007636447	0.000763645	0.000763645
1549	1	-8.027025	-13.6801	5.653075	0.0005950077	0.000595008	0.000595008
1550	0	-7.568006	-13.08819	5.520187	0.0009730631	0.000973063	0.000973063
1551	1	-7.619518	-13.16886	5.549345	0.00089011	0.00089011	0.00089011
1552	0	-7.789298	-12.96299	5.173693	0.001958808	0.00195881	0.00195881
1553	1	-8.261885	-13.21435	4.952465	0.002588181	0.00258818	0.00258818
1554	0	-7.69681	-13.2765	5.579694	0.0008037699	0.00080377	0.00080377
1555	1	-7.747126	-12.9447	5.197577	0.00189086	0.00189086	0.00189086
1556	0	-8.845683	-13.56654	4.720859	0.00324708	0.00324708	0.00324708
1557	1	-7.547692	-12.89588	5.348185	0.001462393	0.00146239	0.00146239
1558	0	-7.887957	-13.51638	5.628419	0.0006651508	0.000665151	0.000665151
1559	1	-8.06543	-13.10321	5.037779	0.002345471	0.00234547	0.00234547
1560	0	-7.727908	-12.93684	5.208928	0.001858568	0.00185857	0.00185857
1561	1	-7.843488	-12.98814	5.144651	0.002041428	0.00204143	0.00204143
1562	0	-11.02141	-14.91369	3.892278	0.005604321	0.00560432	0.00560432
1563	1	-7.660453	-12.91239	5.251934	0.001736219	0.00173622	0.00173622
1564	0	-8.034687	-13.08644	5.051754	0.002305712	0.00230571	0.00230571
1565	1	-7.512532	-12.96323	5.450699	0.001170748	0.00117075	0.00117075
1566	0	-8.568806	-13.39685	4.828043	0.002942151	0.00294215	0.00294215
1567	1	-7.797912	-12.96688	5.168964	0.001972261	0.00197226	0.00197226
1568	0	-7.510435	-12.94776	5.437329	0.001208786	0.00120879	0.00120879
1569	1	-8.230815	-13.19639	4.965577	0.002550881	0.00255088	0.00255088
1570	0	-10.93674	-14.86277	3.926027	0.00550831	0.00550831	0.00550831
1571	1	-8.276162	-13.96228	5.686113	0.0005010157	0.000501016	0.000501016
1572	0	-9.694805	-14.09701	4.40221	0.00415361	0.00415361	0.00415361
1573	1	-7.512365	-12.96238	5.450012	0.001172703	0.0011727	0.0011727
1574	0	-7.851639	-12.99206	5.140416	0.002053479	0.00205348	0.00205348
1575	1	-7.980245	-13.62568	5.645437	0.0006167366	0.000616737	0.000616737
1576	0	-8.093965	-13.11895	5.024984	0.002381872	0.00238187	0.00238187
1577	1	-7.779174	-12.95849	5.179311	0.001942825	0.00194282	0.00194282
1578	0	-7.95384	-13.04345	5.089605	0.002198031	0.00219803	0.00219803
1579	1	-7.529121	-12.90278	5.373655	0.001389933	0.00138993	0.00138993
1580	0	-7.540488	-13.03785	5.497362	0.001037998	0.001038	0.001038
1581	1	-7.539193	-12.89811	5.358916	0.001431863	0.00143186	0.00143186
1582	0	-9.190484	-13.78113	4.590648	0.003617519	0.00361752	0.00361752
1583	1	-7.527144	-12.90408	5.376935	0.001380601	0.0013806	0.0013806
1584	0	-7.668519	-13.23828	5.569761	0.0008320268	0.000832027	0.000832027
1585	1	-7.727244	-12.93657	5.209326	0.001857434	0.00185743	0.00185743
1586	0	-8.795038	-13.53527	4.740232	0.003191967	0.00319197	0.00319197
1587	1	-8.36094	-13.27234	4.911402	0.002705002	0.002705	0.002705
1588	0	-7.538253	-12.89844	5.360184	0.001428257	0.00142826	0.00142826
1589	1	-7.728027	-13.31756	5.589535	0.0007757735	0.000775773	0.000775773
1590	0	-11.25357	-15.05218	3.79861	0.005870798	0.0058708	0.0058708
1591	1	-8.072091	-13.73201	5.659921	0.0005755295	0.000575529	0.000575529
1592	0	-7.5217	-12.99487	5.473171	0.00110682	0.00110682	0.00110682
1593	1	-7.586034	-13.11777	5.531732	0.0009402161	0.000940216	0.000940216
1594	0	-9.907382	-14.2299	4.322521	0.004380317	0.00438032	0.00438032
1595	1	-7.512662	-12.96388	5.45122	0.001169266	0.00116927	0.00116927
1596	0	-8.694098	-13.47322	4.779123	0.003081324	0.00308132	0.00308132
1597	1	-8.473377	-13.33929	4.865913	0.002834415	0.00283441	0.00283441
1598	0	-7.545557	-12.89633	5.350771	0.001455035	0.00145504	0.00145504
1599	1	-7.512615	-12.96365	5.451033	0.001169798	0.0011698	0.0011698
1600	0	-8.023831	-13.08057	5.05674	0.002291528	0.00229153	0.00229153
1601	1	-8.04174	-13.6971	5.655362	0.0005885005	0.000588501	0.000588501
1602	0	-8.229757	-13.19578	4.966025	0.002549603	0.0025496	0.0025496
1603	1	-8.708071	-13.48179	4.773715	0.003096711	0.00309671	0.00309671
1604	0	-7.594899	-12.89638	5.301481	0.001595262	0.00159526	0.00159526
1605	1	-9.821951	-14.17655	4.354597	0.004289065	0.00428906	0.00428906
1606	0	-7.560373	-13.07502	5.514647	0.0009888225	0.000988822	0.000988822
1607	1	-8.351493	-13.26677	4.915274	0.002693986	0.00269399	0.00269399
1608	0	-7.98055	-13.62604	5.645489	0.0006165897	0.00061659	0.00061659
1609	1	-8.602264	-14.31945	5.717182	0.000412629	0.000412629	0.000412629
1610	0	-7.579623	-12.89464	5.315015	0.001556759	0.00155676	0.00155676
1611	1	-7.773441	-13.37568	5.602238	0.0007396352	0.000739635	0.000739635
1612	0	-7.702683	-12.92705	5.224366	0.001814648	0.00181465	0.00181465
1613	1	-7.522112	-12.99599	5.473878	0.001104807	0.00110481	0.00110481
1614	0	-9.747549	-15.52671	5.779161	0.0002363032	0.000236303	0.000236303
1615	1	-7.742967	-13.33687	5.593903	0.000763347	0.000763347	0.000763347
1616	0	-7.561383	-12.89429	5.332904	0.001505866	0.00150587	0.00150587
1617	1	-7.516633	-12.97964	5.463009	0.001135728	0.00113573	0.00113573
1618	0	-7.718066	-12.93294	5.214873	0.001841653	0.00184165	0.00184165
1619	1	-7.542039	-12.89723	5.355187	0.001442474	0.00144247	0.00144247
1620	0	-7.65747	-13.22303	5.565562	0.0008439747	0.000843975	0.000843975
1621	1	-9.813758	-14.17143	4.357669	0.004280325	0.00428033	0.00428033
1622	0	-7.510529	-12.94907	5.438542	0.001205336	0.00120534	0.00120534
1623	1	-9.296318	-13.84736	4.55104	0.0037302	0.0037302	0.0037302
1624	0	-7.531273	-12.90153	5.370257	0.0013996	0.0013996	0.0013996
1625	1	-7.513892	-12.92086	5.406964	0.001295171	0.00129517	0.00129517
1626	0	-7.511356	-12.95641	5.44505	0.001186819	0.00118682	0.00118682
1627	1	-7.511761	-12.959	5.447243	0.001180582	0.00118058	0.00118058
1628	0	-7.987641	-13.63432	5.646684	0.0006131897	0.00061319	0.00061319
1629	1	-7.740403	-13.33357	5.593167	0.0007654395	0.000765439	0.000765439
1630	0	-7.527355	-13.00927	5.481914	0.001081945	0.00108195	0.00108195
1631	1	-7.565007	-13.08307	5.518065	0.0009790988	0.000979099	0.000979099
1632	0	-9.834168	-14.18418	4.350014	0.004302102	0.0043021	0.0043021
1633	1	-7.663567	-12.91338	5.249813	0.001742254	0.00174225	0.00174225
1634	0	-7.52676	-13.00784	5.481076	0.001084328	0.00108433	0.00108433
1635	1	-8.136923	-13.80594	5.669016	0.0005496575	0.000549658	0.000549658
1636	0	-7.739682	-12.94162	5.201935	0.001878462	0.00187846	0.00187846
1637	1	-7.591843	-13.12694	5.535092	0.0009306593	0.000930659	0.000930659
1638	0	-8.744978	-14.47302	5.728044	0.0003817273	0.000381727	0.000381727
1639	1	-8.750524	-13.50786	4.757333	0.003143315	0.00314332	0.00314332
1640	0	-7.539413	-12.89804	5.358623	0.001432697	0.0014327	0.0014327
1641	1	-7.566203	-12.89415	5.32795	0.00151996	0.00151996	0.00151996
1642	0	-8.371018	-14.06727	5.696251	0.0004721754	0.000472175	0.000472175
1643	1	-7.564106	-12.89419	5.330082	0.001513895	0.0015139	0.0015139
1644	0	-7.513124	-12.92291	5.409787	0.001287141	0.00128714	0.00128714
1645	1	-7.526203	-13.00648	5.480278	0.001086599	0.0010866	0.0010866
1646	0	-7.560094	-12.89436	5.334261	0.001502004	0.001502	0.001502
1647	1	-8.441081	-13.31995	4.878873	0.002797544	0.00279754	0.00279754
1648	0	-7.565778	-13.08439	5.518617	0.000977529	0.000977529	0.000977529
1649	1	-7.738482	-12.94112	5.202642	0.001876449	0.00187645	0.00187645
1650	0	-8.233901	-13.19817	4.964269	0.0025546	0.0025546	0.0025546
1651	1	-11.64213	-15.27991	3.637787	0.006328328	0.00632833	0.00632833
1652	0	-7.512109	-12.92626	5.414155	0.001274715	0.00127471	0.00127471
1653	1	-7.541697	-12.89732	5.355626	0.001441223	0.00144122	0.00144122
1654	0	-8.406598	-13.2994	4.892802	0.002757917	0.00275792	0.00275792
1655	1	-7.827053	-13.44241	5.615361	0.0007023	0.0007023	0.0007023
1656	0	-8.909893	-14.649	5.739103	0.000350265	0.000350265	0.000350265
1657	1	-7.650795	-12.90941	5.258619	0.0017172	0.0017172	0.0017172
1658	0	-7.555471	-13.06629	5.510822	0.0009997042	0.000999704	0.000999704
1659	1	-8.097623	-13.12098	5.023355	0.002386506	0.00238651	0.00238651
1660	0	-11.11052	-14.96704	3.856528	0.005706029	0.00570603	0.00570603
1661	1	-8.375698	-13.28107	4.905369	0.002722165	0.00272217	0.00272217
1662	0	-7.822891	-12.97839	5.1555	0.002010565	0.00201057	0.00201057
1663	1	-7.513704	-12.96865	5.454949	0.001158658	0.00115866	0.00115866
1664	0	-7.67317	-12.91654	5.243368	0.001760588	0.00176059	0.00176059
1665	1	-7.742661	-12.94285	5.200185	0.00188344	0.00188344	0.00188344
1666	0	-7.511325	-12.92975	5.418421	0.001262578	0.00126258	0.00126258
1667	1	-7.552095	-13.06014	5.508046	0.001007603	0.0010076	0.0010076
1668	0	-7.953732	-13.59457	5.640836	0.0006298263	0.000629826	0.000629826
1669	1	-7.513768	-12.96893	5.455157	0.001158066	0.00115807	0.00115807
1670	0	-7.513417	-12.92209	5.408672	0.001290312	0.00129031	0.00129031
1671	1	-7.597844	-13.13626	5.538411	0.000921216	0.000921216	0.000921216
1672	0	-12.55697	-15.79215	3.235176	0.00747372	0.00747372	0.00747372
1673	1	-7.575391	-13.10054	5.525146	0.0009589526	0.000958953	0.000958953
1674	0	-7.681674	-12.91945	5.237775	0.001776501	0.0017765	0.0017765
1675	1	-7.515271	-12.9178	5.402528	0.001307791	0.00130779	0.00130779
1676	0	-7.670624	-13.24116	5.570539	0.0008298137	0.000829814	0.000829814
1677	1	-7.54043	-12.89771	5.357277	0.001436528	0.00143653	0.00143653
1678	0	-7.554334	-12.89485	5.340519	0.001484201	0.0014842	0.0014842
1679	1	-7.757265	-12.94898	5.191714	0.00190754	0.00190754	0.00190754
1680	0	-9.318835	-15.08021	5.761372	0.0002869114	0.000286911	0.000286911
1681	1	-7.889904	-13.01083	5.120927	0.002108921	0.00210892	0.00210892
1682	0	-7.511548	-12.95768	5.446129	0.001183752	0.00118375	0.00118375
1683	1	-7.643032	-13.20278	5.559751	0.0008605047	0.000860505	0.000860505
1684	0	-9.84325	-14.18986	4.346607	0.004311795	0.0043118	0.0043118
1685	1	-7.770161	-13.37153	5.601374	0.0007420915	0.000742091	0.000742091
1686	0	-7.904069	-13.01793	5.113863	0.002129017	0.00212902	0.00212902
1687	1	-7.632008	-12.90415	5.272137	0.001678743	0.00167874	0.00167874
1688	0	-7.51433	-12.97124	5.456909	0.001153083	0.00115308	0.00115308
1689	1	-7.568641	-13.08927	5.520627	0.000971809	0.000971809	0.000971809
1690	0	-7.544263	-12.89664	5.352373	0.00145048	0.00145048	0.00145048
1691	1	-12.42054	-15.71816	3.297614	0.007296089	0.00729609	0.00729609
1692	0	-7.522088	-12.90832	5.386229	0.001354162	0.00135416	0.00135416
1693	1	-8.032743	-13.08539	5.052645	0.002303178	0.00230318	0.00230318
1694	0	-7.866927	-12.99948	5.132554	0.002075844	0.00207584	0.00207584
1695	1	-7.995161	-13.06521	5.070045	0.002253678	0.00225368	0.00225368
1696	0	-9.14513	-13.75279	4.607656	0.003569133	0.00356913	0.00356913
1697	1	-7.600781	-13.14077	5.539985	0.0009167393	0.000916739	0.000916739
1698	0	-7.69322	-12.92356	5.230337	0.001797659	0.00179766	0.00179766
1699	1	-7.891734	-13.01174	5.12001	0.002111531	0.00211153	0.00211153
1700	0	-8.242208	-13.20296	4.960755	0.002564598	0.0025646	0.0025646
1701	1	-9.521106	-13.98821	4.4671	0.003969003	0.003969	0.003969
1702	0	-7.766432	-13.36682	5.600383	0.0007449101	0.00074491	0.00074491
1703	1	-7.747901	-13.3432	5.595302	0.0007593656	0.000759366	0.000759366
1704	0	-7.546429	-12.89614	5.349707	0.001458062	0.00145806	0.00145806
1705	1	-8.368632	-13.27689	4.908255	0.002713955	0.00271395	0.00271395
1706	0	-8.03989	-13.08926	5.049374	0.002312483	0.00231248	0.00231248
1707	1	-8.734749	-13.49816	4.763412	0.003126022	0.00312602	0.00312602
1708	0	-7.555927	-13.06712	5.511188	0.0009986624	0.000998662	0.000998662
1709	1	-7.695995	-12.92457	5.228575	0.001802672	0.00180267	0.00180267
1710	0	-9.548998	-14.00569	4.456687	0.003998627	0.00399863	0.00399863
1711	1	-7.524061	-12.90648	5.38242	0.001364998	0.001365	0.001365
1712	0	-8.872122	-13.5829	4.710778	0.00327576	0.00327576	0.00327576
1713	1	-7.990068	-13.63716	5.64709	0.0006120352	0.000612035	0.000612035
1714	0	-8.956545	-13.63526	4.678719	0.003366967	0.00336697	0.00336697
1715	1	-7.709233	-13.29297	5.583735	0.0007922719	0.000792272	0.000792272
1716	0	-7.668328	-12.91493	5.2466	0.001751394	0.00175139	0.00175139
1717	1	-7.510366	-12.93771	5.427346	0.001237185	0.00123719	0.00123719
1718	0	-7.791482	-12.96397	5.172489	0.001962232	0.00196223	0.00196223
1719	1	-7.552926	-12.89503	5.3421	0.001479704	0.0014797	0.0014797
1720	0	-7.950191	-13.04155	5.091356	0.002193049	0.00219305	0.00219305
1721	1	-9.184389	-13.77732	4.592933	0.00361102	0.00361102	0.00361102
1722	0	-7.995385	-13.06532	5.06994	0.002253975	0.00225398	0.00225398
1723	1	-7.702521	-12.92699	5.224467	0.00181436	0.00181436	0.00181436
1724	0	-10.19272	-14.40743	4.214708	0.004687037	0.00468704	0.00468704
1725	1	-7.956663	-13.59802	5.641355	0.0006283497	0.00062835	0.00062835
1726	0	-7.510284	-12.9446	5.434315	0.001217359	0.00121736	0.00121736
1727	1	-8.346826	-13.26402	4.917191	0.002688534	0.00268853	0.00268853
1728	0	-7.578011	-12.89452	5.316511	0.001552503	0.0015525	0.0015525
1729	1	-7.875935	-13.50191	5.625974	0.000672108	0.000672108	0.000672108
1730	0	-7.625075	-12.9024	5.277322	0.001663991	0.00166399	0.00166399
1731	1	-8.641114	-14.36139	5.720273	0.000403835	0.000403835	0.000403835
1732	0	-7.772316	-12.95547	5.183156	0.001931886	0.00193189	0.00193189
1733	1	-7.517381	-12.91413	5.396745	0.001324245	0.00132424	0.00132424
1734	0	-7.588324	-12.8955	5.307174	0.001579067	0.00157907	0.00157907
1735	1	-8.300871	-13.98973	5.688858	0.0004932062	0.000493206	0.000493206
1736	0	-7.591914	-13.12705	5.535132	0.0009305452	0.000930545	0.000930545
1737	1	-7.517129	-12.91452	5.397388	0.001322413	0.00132241	0.00132241
1738	0	-7.703849	-12.92749	5.223637	0.001816721	0.00181672	0.00181672
1739	1	-7.549684	-13.05567	5.505983	0.001013472	0.00101347	0.00101347
1740	0	-7.540024	-12.89784	5.357812	0.001435006	0.00143501	0.00143501
1741	1	-7.537176	-12.89883	5.361658	0.001424064	0.00142406	0.00142406
1742	0	-7.813867	-12.97419	5.160323	0.001996845	0.00199684	0.00199684
1743	1	-7.661986	-12.91287	5.250888	0.001739194	0.00173919	0.00173919
1744	0	-7.519661	-12.911	5.391343	0.001339611	0.00133961	0.00133961
1745	1	-7.527915	-13.0106	5.482687	0.001079747	0.00107975	0.00107975
1746	0	-8.195177	-13.87171	5.676533	0.0005282709	0.000528271	0.000528271
1747	1	-7.721598	-12.93433	5.212728	0.001847755	0.00184775	0.00184775
1748	0	-7.510981	-12.93176	5.420775	0.001255879	0.00125588	0.00125588
1749	1	-10.37489	-14.52006	4.14517	0.004884866	0.00488487	0.00488487
1750	0	-8.340203	-14.03328	5.693073	0.0004812153	0.000481215	0.000481215
1751	1	-8.034695	-13.08645	5.051751	0.002305722	0.00230572	0.00230572
1752	0	-7.683937	-12.92024	5.236303	0.001780687	0.00178069	0.00178069
1753	1	-10.0347	-14.30926	4.274558	0.004516768	0.00451677	0.00451677
1754	0	-8.179381	-13.16694	4.987564	0.002488328	0.00248833	0.00248833
1755	1	-8.006638	-13.07133	5.064694	0.0022689	0.0022689	0.0022689
1756	0	-7.939422	-13.03597	5.096548	0.002178277	0.00217828	0.00217828
1757	1	-7.903035	-13.01741	5.114376	0.002127558	0.00212756	0.00212756
1758	0	-7.638698	-13.19663	5.557927	0.0008656936	0.000865694	0.000865694
1759	1	-8.206829	-13.8848	5.67797	0.0005241819	0.000524182	0.000524182
1760	0	-7.524949	-13.00337	5.478422	0.001091878	0.00109188	0.00109188
1761	1	-8.873324	-13.58364	4.71032	0.003277063	0.00327706	0.00327706
1762	0	-7.552256	-12.89512	5.34286	0.001477541	0.00147754	0.00147754
1763	1	-7.84619	-12.98943	5.143244	0.002045433	0.00204543	0.00204543
1764	0	-7.582629	-12.89489	5.312263	0.001564586	0.00156459	0.00156459
1765	1	-7.62932	-12.90345	5.274134	0.001673061	0.00167306	0.00167306
1766	0	-7.821584	-12.97778	5.156195	0.002008586	0.00200859	0.00200859
1767	1	-7.694323	-12.92396	5.229636	0.001799655	0.00179965	0.00179965
1768	0	-7.572257	-13.09534	5.523085	0.0009648178	0.000964818	0.000964818
1769	1	-7.851453	-13.47225	5.6208	0.0006868262	0.000686826	0.000686826
1770	0	-9.599352	-14.03724	4.437884	0.004052121	0.00405212	0.00405212
1771	1	-7.604434	-13.14633	5.541899	0.0009112943	0.000911294	0.000911294
1772	0	-8.612189	-13.4232	4.811012	0.002990603	0.0029906	0.0029906
1773	1	-7.750685	-12.94619	5.195509	0.001896742	0.00189674	0.00189674
1774	0	-7.520298	-12.91025	5.389947	0.001343582	0.00134358	0.00134358
1775	1	-11.06245	-14.93829	3.875842	0.005651082	0.00565108	0.00565108
1776	0	-7.693239	-13.27174	5.578499	0.0008071707	0.000807171	0.000807171
1777	1	-8.490465	-13.34955	4.859087	0.002853834	0.00285383	0.00285383
1778	0	-8.287258	-13.2291	4.941845	0.002618395	0.00261839	0.00261839
1779	1	-7.513254	-12.92254	5.409287	0.001288562	0.00128856	0.00128856
1780	0	-7.803847	-13.41374	5.609895	0.0007178509	0.000717851	0.000717851
1781	1	-7.538801	-12.89824	5.359443	0.001430366	0.00143037	0.00143037
1782	0	-9.17436	-13.77105	4.596692	0.003600325	0.00360032	0.00360032
1783	1	-7.617927	-13.16652	5.548591	0.0008922549	0.000892255	0.000892255
1784	0	-7.957344	-13.04527	5.087927	0.002202803	0.0022028	0.0022028
1785	1	-7.559095	-13.07277	5.513672	0.0009915967	0.000991597	0.000991597
1786	0	-8.382738	-13.28524	4.902499	0.002730331	0.00273033	0.00273033
1787	1	-7.715134	-13.30073	5.585595	0.0007869804	0.00078698	0.00078698
1788	0	-7.710277	-12.92992	5.219648	0.00182807	0.00182807	0.00182807
1789	1	-7.903636	-13.01771	5.114078	0.002128407	0.00212841	0.00212841
1790	0	-7.510332	-12.94589	5.435559	0.00121382	0.00121382	0.00121382
1791	1	-7.513921	-12.96957	5.455648	0.001156669	0.00115667	0.00115667
1792	0	-7.511015	-12.93154	5.420527	0.001256586	0.00125659	0.00125659
1793	1	-7.523777	-12.90673	5.382953	0.00136348	0.00136348	0.00136348
1794	0	-7.519545	-12.98877	5.469223	0.001118049	0.00111805	0.00111805
1795	1	-8.359223	-13.27133	4.912105	0.002703002	0.002703	0.002703
1796	0	-8.526162	-13.37105	4.844892	0.002894217	0.00289422	0.00289422
1797	1	-7.609502	-13.15398	5.544479	0.0009039541	0.000903954	0.000903954
1798	0	-8.251311	-13.93458	5.683272	0.0005090992	0.000509099	0.000509099
1799	1	-7.513318	-12.96696	5.453645	0.001162369	0.00116237	0.00116237
1800	0	-7.644102	-13.2043	5.560196	0.000859241	0.000859241	0.000859241
1801	1	-9.132835	-13.74511	4.612272	0.003556003	0.003556	0.003556
1802	0	-7.510591	-12.94983	5.439241	0.001203347	0.00120335	0.00120335
1803	1	-7.719735	-12.93359	5.213858	0.001844541	0.00184454	0.00184454
1804	0	-7.515737	-12.97654	5.4608	0.001142012	0.00114201	0.00114201
1805	1	-8.390277	-13.28971	4.89943	0.002739063	0.00273906	0.00273906
1806	0	-8.665548	-13.45575	4.790202	0.003049807	0.00304981	0.00304981
1807	1	-7.527763	-12.90365	5.37589	0.001383574	0.00138357	0.00138357
1808	0	-11.4551	-15.17096	3.715868	0.006106193	0.00610619	0.00610619
1809	1	-8.909945	-13.60634	4.696392	0.003316688	0.00331669	0.00331669
1810	0	-8.982671	-13.6515	4.668833	0.00339509	0.00339509	0.00339509
1811	1	-7.639263	-12.90609	5.26683	0.001693841	0.00169384	0.00169384
1812	0	-7.539873	-13.03661	5.496735	0.001039782	0.00103978	0.00103978
1813	1	-8.305409	-13.2397	4.934293	0.00263988	0.00263988	0.00263988
1814	0	-7.514531	-12.91936	5.404825	0.001301256	0.00130126	0.00130126
1815	1	-9.165146	-13.76529	4.600147	0.003590495	0.0035905	0.0035905
1816	0	-7.511198	-12.93044	5.419242	0.001260242	0.00126024	0.00126024
1817	1	-8.083698	-13.11327	5.029569	0.002368828	0.00236883	0.00236883
1818	0	-7.6228	-13.17368	5.550878	0.0008857484	0.000885748	0.000885748
1819	1	-7.847192	-13.46706	5.619871	0.0006894682	0.000689468	0.000689468
1820	0	-8.07901	-13.11068	5.03167	0.002362852	0.00236285	0.00236285
1821	1	-7.571389	-12.8942	5.322813	0.001534573	0.00153457	0.00153457
1822	0	-7.992879	-13.06399	5.071113	0.002250639	0.00225064	0.00225064
1823	1	-9.000784	-13.66277	4.661988	0.003414563	0.00341456	0.00341456
1824	0	-7.627045	-12.90288	5.275837	0.001668216	0.00166822	0.00166822
1825	1	-7.749389	-13.34511	5.59572	0.000758176	0.000758176	0.000758176
1826	0	-7.952078	-13.04253	5.09045	0.002195626	0.00219563	0.00219563
1827	1	-9.551561	-14.00729	4.45573	0.00400135	0.00400135	0.00400135
1828	0	-9.377446	-13.89818	4.52073	0.00381643	0.00381643	0.00381643
1829	1	-7.513012	-12.96557	5.452554	0.001165472	0.00116547	0.00116547
1830	0	-7.686512	-13.26272	5.576203	0.0008137005	0.000813701	0.000813701
1831	1	-7.530232	-12.90211	5.37188	0.001394982	0.00139498	0.00139498
1832	0	-7.597609	-12.89679	5.299186	0.00160179	0.00160179	0.00160179
1833	1	-7.798141	-12.96698	5.168838	0.001972618	0.00197262	0.00197262
1834	0	-9.399618	-15.16471	5.765091	0.0002763313	0.000276331	0.000276331
1835	1	-7.565217	-13.08343	5.518215	0.0009786708	0.000978671	0.000978671
1836	0	-7.604004	-12.89788	5.29388	0.001616887	0.00161689	0.00161689
1837	1	-8.716774	-13.48712	4.770351	0.003106281	0.00310628	0.00310628
1838	0	-9.016124	-13.67232	4.656197	0.003431039	0.00343104	0.00343104
1839	1	-7.522741	-12.90768	5.384938	0.001357834	0.00135783	0.00135783
1840	0	-8.156359	-13.15389	4.99753	0.002459974	0.00245997	0.00245997
1841	1	-7.510289	-12.93939	5.429103	0.001232188	0.00123219	0.00123219
1842	0	-8.920252	-13.61273	4.692478	0.003327822	0.00332782	0.00332782
1843	1	-8.346763	-14.04052	5.693759	0.0004792655	0.000479266	0.000479266
1844	0	-8.096897	-13.7604	5.663499	0.0005653504	0.00056535	0.00056535
1845	1	-8.3063	-13.24022	4.933923	0.002640933	0.00264093	0.00264093
1846	0	-7.813955	-12.97423	5.160276	0.001996978	0.00199698	0.00199698
1847	1	-7.550555	-12.89537	5.344815	0.00147198	0.00147198	0.00147198
1848	0	-7.595593	-12.89648	5.30089	0.001596943	0.00159694	0.00159694
1849	1	-8.870803	-13.58208	4.711281	0.00327433	0.00327433	0.00327433
1850	0	-8.252742	-13.20905	4.956311	0.00257724	0.00257724	0.00257724
1851	1	-7.544791	-13.04635	5.501559	0.001026058	0.00102606	0.00102606
1852	0	-8.872755	-13.58329	4.710537	0.003276446	0.00327645	0.00327645
1853	1	-8.761118	-13.51437	4.753256	0.003154913	0.00315491	0.00315491
1854	0	-8.717038	-13.48729	4.770248	0.003106572	0.00310657	0.00310657
1855	1	-10.27112	-14.45598	4.184856	0.004771962	0.00477196	0.00477196
1856	0	-7.510438	-12.94781	5.43737	0.001208668	0.00120867	0.00120867
1857	1	-11.72073	-15.32531	3.604578	0.006422802	0.0064228	0.0064228
1858	0	-7.521027	-12.90943	5.3884	0.001347986	0.00134799	0.00134799
1859	1	-7.579863	-13.10785	5.527987	0.0009508705	0.00095087	0.00095087
1860	0	-7.694885	-12.92416	5.229279	0.00180067	0.00180067	0.00180067
1861	1	-7.898887	-13.01533	5.116439	0.00212169	0.00212169	0.00212169
1862	0	-7.532073	-13.02012	5.488046	0.001064501	0.0010645	0.0010645
1863	1	-8.015898	-13.66721	5.65131	0.0006000283	0.000600028	0.000600028
1864	0	-8.5939	-13.41208	4.818179	0.002970214	0.00297021	0.00297021
1865	1	-9.339489	-13.8744	4.534907	0.003776098	0.0037761	0.0037761
1866	0	-7.563647	-13.08073	5.51708	0.0009819014	0.000981901	0.000981901
1867	1	-8.746496	-14.47465	5.728152	0.0003814183	0.000381418	0.000381418
1868	0	-7.516201	-12.97817	5.461966	0.001138694	0.00113869	0.00113869
1869	1	-7.724069	-12.9353	5.211236	0.001852001	0.001852	0.001852
1870	0	-7.671882	-12.91611	5.244224	0.001758152	0.00175815	0.00175815
1871	1	-7.737661	-12.94079	5.203126	0.001875072	0.00187507	0.00187507
1872	0	-9.674585	-14.08436	4.409771	0.0041321	0.0041321	0.0041321
1873	1	-7.711506	-13.29596	5.584456	0.0007902208	0.000790221	0.000790221
1874	0	-7.535649	-12.89944	5.363794	0.001417986	0.00141799	0.00141799
1875	1	-7.941566	-13.03708	5.095512	0.002181226	0.00218123	0.00218123
1876	0	-7.95637	-13.59767	5.641303	0.0006284967	0.000628497	0.000628497
1877	1	-7.637421	-12.90559	5.268167	0.001690037	0.00169004	0.00169004
1878	0	-7.770067	-12.95449	5.184425	0.001928277	0.00192828	0.00192828
1879	1	-10.80834	-14.78516	3.976818	0.005363812	0.00536381	0.00536381
1880	0	-9.46331	-15.2312	5.767892	0.0002683612	0.000268361	0.000268361
1881	1	-7.702321	-12.92691	5.224592	0.001814004	0.001814	0.001814
1882	0	-7.650085	-13.21272	5.562639	0.0008522909	0.000852291	0.000852291
1883	1	-7.687637	-12.92155	5.233912	0.001787489	0.00178749	0.00178749
1884	0	-7.789575	-13.39595	5.606375	0.0007278635	0.000727864	0.000727864
1885	1	-7.749065	-13.34469	5.59563	0.0007584344	0.000758434	0.000758434
1886	0	-8.556085	-13.38914	4.833058	0.002927885	0.00292789	0.00292789
1887	1	-9.242704	-13.8138	4.571093	0.003673151	0.00367315	0.00367315
1888	0	-7.804204	-12.96974	5.165538	0.001982007	0.00198201	0.00198201
1889	1	-7.548978	-12.89564	5.346658	0.001466736	0.00146674	0.00146674
1890	0	-8.905343	-13.60348	4.69814	0.003311714	0.00331171	0.00331171
1891	1	-7.738787	-13.33149	5.592701	0.0007667667	0.000766767	0.000766767
1892	0	-9.155883	-13.7595	4.603622	0.003580611	0.00358061	0.00358061
1893	1	-8.090088	-13.1168	5.026713	0.002376953	0.00237695	0.00237695
1894	0	-8.260477	-13.94481	5.68433	0.00050609	0.00050609	0.00050609
1895	1	-8.621933	-13.42913	4.807201	0.003001446	0.00300145	0.00300145
1896	0	-7.543664	-12.89679	5.353123	0.001448345	0.00144835	0.00144835
1897	1	-7.906415	-13.01912	5.112701	0.002132325	0.00213232	0.00213232
1898	0	-7.539184	-12.89811	5.358929	0.001431828	0.00143183	0.00143183
1899	1	-7.587613	-13.12027	5.532661	0.0009375758	0.000937576	0.000937576
1900	0	-7.512014	-12.96048	5.448462	0.001177113	0.00117711	0.00117711
1901	1	-7.584694	-12.89509	5.3104	0.001569887	0.00156989	0.00156989
1902	0	-7.665214	-12.91391	5.248697	0.001745427	0.00174543	0.00174543
1903	1	-9.418724	-13.92404	4.505318	0.003860276	0.00386028	0.00386028
1904	0	-7.758761	-13.35707	5.598313	0.0007508016	0.000750802	0.000750802
1905	1	-9.289583	-13.84314	4.553558	0.003723037	0.00372304	0.00372304
1906	0	-9.583409	-14.02725	4.443838	0.004035182	0.00403518	0.00403518
1907	1	-9.461361	-13.95076	4.489402	0.003905557	0.00390556	0.00390556
1908	0	-7.557524	-12.89454	5.337014	0.001494174	0.00149417	0.00149417
1909	1	-8.388287	-14.08627	5.697986	0.0004672378	0.000467238	0.000467238
1910	0	-7.532187	-12.90105	5.368862	0.00140357	0.00140357	0.00140357
1911	1	-7.573659	-13.09767	5.524015	0.0009621716	0.000962172	0.000962172
1912	0	-8.87815	-14.61523	5.737084	0.000356009	0.000356009	0.000356009
1913	1	-11.8732	-15.41267	3.539479	0.006608006	0.00660801	0.00660801
1914	0	-7.604041	-12.89789	5.29385	0.001616972	0.00161697	0.00161697
1915	1	-7.779355	-12.95856	5.17921	0.001943112	0.00194311	0.00194311
1916	0	-7.903105	-13.01745	5.114342	0.002127656	0.00212766	0.00212766
1917	1	-7.630817	-12.90384	5.27302	0.00167623	0.00167623	0.00167623
1918	0	-8.661804	-13.45346	4.791657	0.003045666	0.00304567	0.00304567
1919	1	-7.617571	-12.90064	5.283072	0.001647635	0.00164763	0.00164763
1920	0	-7.742318	-12.9427	5.200386	0.001882867	0.00188287	0.00188287
1921	1	-10.7903	-14.77422	3.98392	0.005343608	0.00534361	0.00534361
1922	0	-9.606041	-14.04143	4.435385	0.004059229	0.00405923	0.00405923
1923	1	-7.791963	-12.96419	5.172224	0.001962985	0.00196299	0.00196299
1924	0	-8.07596	-13.109	5.033039	0.002358957	0.00235896	0.00235896
1925	1	-7.68319	-13.25824	5.575048	0.0008169878	0.000816988	0.000816988
1926	0	-7.676125	-13.24867	5.572541	0.0008241199	0.00082412	0.00082412
1927	1	-7.654615	-13.21906	5.564443	0.0008471563	0.000847156	0.000847156
1928	0	-7.968143	-13.05092	5.08278	0.002217448	0.00221745	0.00221745
1929	1	-7.81801	-13.43128	5.613267	0.0007082579	0.000708258	0.000708258
1930	0	-7.53849	-13.03379	5.495298	0.001043869	0.00104387	0.00104387
1931	1	-9.360488	-13.88755	4.527063	0.003798413	0.00379841	0.00379841
1932	0	-7.66638	-12.91429	5.24791	0.001747667	0.00174767	0.00174767
1933	1	-7.546521	-12.89612	5.349596	0.001458378	0.00145838	0.00145838
1934	0	-7.79409	-13.40159	5.607502	0.000724657	0.000724657	0.000724657
1935	1	-7.532356	-13.02074	5.488389	0.001063526	0.00106353	0.00106353
1936	0	-7.588348	-13.12144	5.533089	0.0009363578	0.000936358	0.000936358
1937	1	-8.861098	-13.57608	4.714979	0.003263809	0.00326381	0.00326381
1938	0	-8.528444	-13.37243	4.843988	0.00289679	0.00289679	0.00289679
1939	1	-10.13482	-14.3715	4.236685	0.004624513	0.00462451	0.00462451
1940	0	-7.616149	-13.16389	5.547741	0.0008946745	0.000894674	0.000894674
1941	1	-7.69898	-12.92567	5.22669	0.001808036	0.00180804	0.00180804
1942	0	-8.936224	-13.62264	4.686419	0.00334506	0.00334506	0.00334506
1943	1	-8.325462	-13.25145	4.92599	0.0026635	0.0026635	0.0026635
1944	0	-7.515834	-12.97688	5.461049	0.001141305	0.0011413	0.0011413
1945	1	-7.589868	-12.89569	5.30582	0.001582918	0.00158292	0.00158292
1946	0	-8.311289	-13.24314	4.931854	0.002646819	0.00264682	0.00264682
1947	1	-8.532035	-13.3746	4.842565	0.002900837	0.00290084	0.00290084
1948	0	-7.602722	-12.89765	5.294932	0.001613893	0.00161389	0.00161389
1949	1	-8.62969	-13.43386	4.804171	0.003010066	0.00301007	0.00301007
1950	0	-7.735186	-12.93978	5.204591	0.001870906	0.00187091	0.00187091
1951	1	-7.513516	-12.92182	5.408307	0.001291352	0.00129135	0.00129135
1952	0	-7.945693	-13.58509	5.639398	0.0006339165	0.000633917	0.000633917
1953	1	-7.623806	-13.17515	5.551342	0.0008844277	0.000884428	0.000884428
1954	0	-7.551576	-13.05918	5.507607	0.00100885	0.00100885	0.00100885
1955	1	-7.878019	-13.00493	5.126914	0.00209189	0.00209189	0.00209189
1956	0	-7.836029	-12.98458	5.148555	0.002030322	0.00203032	0.00203032
1957	1	-7.539841	-13.03654	5.496702	0.001039875	0.00103988	0.00103988
1958	0	-7.931979	-13.03214	5.100158	0.002168007	0.00216801	0.00216801
1959	1	-8.328094	-13.253	4.924904	0.002666591	0.00266659	0.00266659
1960	0	-7.75495	-12.948	5.193045	0.001903752	0.00190375	0.00190375
1961	1	-7.727506	-12.93667	5.209169	0.001857881	0.00185788	0.00185788
1962	0	-7.598807	-13.13774	5.538931	0.000919738	0.000919738	0.000919738
1963	1	-7.932506	-13.03241	5.099902	0.002168736	0.00216874	0.00216874
1964	0	-7.951002	-13.04197	5.090967	0.002194156	0.00219416	0.00219416
1965	1	-7.601103	-13.14126	5.540155	0.0009162544	0.000916254	0.000916254
1966	0	-7.852489	-12.99246	5.139976	0.002054729	0.00205473	0.00205473
1967	1	-7.74661	-12.94449	5.197878	0.001890004	0.00189	0.00189
1968	0	-8.2568	-13.2114	4.954603	0.002582099	0.0025821	0.0025821
1969	1	-8.177862	-13.16608	4.988219	0.002486464	0.00248646	0.00248646
1970	0	-7.784183	-13.38919	5.605012	0.0007317422	0.000731742	0.000731742
1971	1	-7.510251	-12.9431	5.432853	0.001221521	0.00122152	0.00122152
1972	0	-8.205434	-13.88323	5.677799	0.0005246683	0.000524668	0.000524668
1973	1	-7.604635	-12.898	5.293364	0.001618355	0.00161835	0.00161835
1974	0	-7.555865	-12.89469	5.338823	0.001489027	0.00148903	0.00148903
1975	1	-7.737225	-13.32947	5.592248	0.0007680551	0.000768055	0.000768055
1976	0	-7.804285	-12.96978	5.165494	0.001982132	0.00198213	0.00198213
1977	1	-7.726372	-12.93622	5.209849	0.001855945	0.00185595	0.00185595
1978	0	-7.540436	-12.8977	5.357269	0.001436549	0.00143655	0.00143655
1979	1	-7.933246	-13.03279	5.099543	0.002169758	0.00216976	0.00216976
1980	0	-7.527323	-12.90395	5.376632	0.001381463	0.00138146	0.00138146
1981	1	-7.563806	-12.8942	5.33039	0.001513018	0.00151302	0.00151302
1982	0	-7.747339	-13.34248	5.595144	0.000759816	0.000759816	0.000759816
1983	1	-7.525671	-12.90516	5.379493	0.001373323	0.00137332	0.00137332
1984	0	-8.46406	-14.16931	5.705246	0.0004465846	0.000446585	0.000446585
1985	1	-8.683305	-13.46661	4.783307	0.003069422	0.00306942	0.00306942
1986	0	-7.761979	-13.36117	5.599187	0.0007483149	0.000748315	0.000748315
1987	1	-7.572881	-12.89425	5.32137	0.00153868	0.00153868	0.00153868
1988	0	-7.591351	-13.12616	5.534813	0.0009314531	0.000931453	0.000931453
1989	1	-7.793534	-12.9649	5.171361	0.001965441	0.00196544	0.00196544
1990	0	-8.619109	-13.42741	4.808305	0.002998304	0.0029983	0.0029983
1991	1	-7.689342	-13.26652	5.577176	0.0008109342	0.000810934	0.000810934
1992	0	-7.524137	-13.00131	5.477174	0.001095429	0.00109543	0.00109543
1993	1	-7.543629	-13.04409	5.500456	0.001029194	0.00102919	0.00102919
1994	0	-8.80701	-13.54265	4.735645	0.003205017	0.00320502	0.00320502
1995	1	-7.544533	-12.89657	5.352037	0.001451435	0.00145143	0.00145143
1996	0	-7.568977	-13.08984	5.52086	0.0009711471	0.000971147	0.000971147
1997	1	-7.840963	-13.45946	5.618498	0.0006933751	0.000693375	0.000693375
1998	0	-9.119384	-13.73671	4.617323	0.003541632	0.00354163	0.00354163
[truncated: 3,003 more rows]
