# Supplementary material for: ‘Arm brains’ (axial nerves) of Jurassic coleoids and the evolution of coleoid neuroanatomy
Source: Swiss J Palaeontol. 2023 Sep 27;142(1):22. doi: 10.1186/s13358-023-00285-3 (PMC10533608; doi:10.1186/s13358-023-00285-3)
Supplement: Supplementary file 1 — Additional file 1. This folder contains all data used for an produced by the Bayesian ancestral state reconstructions of cephalopod habitat distribution. [file 13358_2023_285_MOESM1_ESM.zip › AncestralStateReconstructions/output/habitat_ase.tre]

#NEXUS

	Begin taxa;
	Dimensions ntax=26;
	Taxlabels
		Abdopus_aculeatus
		Architeuthis_dux
		Bathypolypus_arcticus
		Chiroteuthis_calyx
		Doryteuthis_pealeii
		Dosidicus_gigas
		Euprymna_scolopes
		Galiteuthis_armata
		Grimpoteuthis_glacialis
		Hapalochlaena_maculosa
		Idiosepius_paradoxus
		Loliolus_noctiluca
		Lolliguncula_brevis
		Nautilus_pompilius
		Octopus_cyanea
		Octopus_vulgaris
		Onychoteuthis_banksi
		Pareledone_albimaculata
		Sepia_esculenta
		Sepia_officinalis
		Sepioteuthis_australis
		Sepioteuthis_lessoniana
		Spirula_spirula
		Sthenoteuthis_oualaniensis
		Uroteuthis_edulis
		Vampyroteuthis_infernalis
		;
End;

Begin trees;
tree TREE1 = [&R](Nautilus_pompilius[&index=26,posterior=1.000000,anc_state_1=0,anc_state_1_pp=1.000000,anc_state_2=NA,anc_state_2_pp=0.000000,anc_state_3=NA,anc_state_3_pp=0.000000,anc_state_other_pp=0.000000]:426.381000,((Vampyroteuthis_infernalis[&index=25,posterior=1.000000,anc_state_1=0,anc_state_1_pp=1.000000,anc_state_2=NA,anc_state_2_pp=0.000000,anc_state_3=NA,anc_state_3_pp=0.000000,anc_state_other_pp=0.000000]:241.287500,(Grimpoteuthis_glacialis[&index=24,posterior=1.000000,anc_state_1=0,anc_state_1_pp=1.000000,anc_state_2=NA,anc_state_2_pp=0.000000,anc_state_3=NA,anc_state_3_pp=0.000000,anc_state_other_pp=0.000000]:183.261500,(Pareledone_albimaculata[&index=23,posterior=1.000000,anc_state_1=0,anc_state_1_pp=1.000000,anc_state_2=NA,anc_state_2_pp=0.000000,anc_state_3=NA,anc_state_3_pp=0.000000,anc_state_other_pp=0.000000]:104.973100,(Bathypolypus_arcticus[&index=22,posterior=1.000000,anc_state_1=0,anc_state_1_pp=1.000000,anc_state_2=NA,anc_state_2_pp=0.000000,anc_state_3=NA,anc_state_3_pp=0.000000,anc_state_other_pp=0.000000]:86.395300,(Octopus_vulgaris[&index=21,posterior=1.000000,anc_state_1=1,anc_state_1_pp=1.000000,anc_state_2=NA,anc_state_2_pp=0.000000,anc_state_3=NA,anc_state_3_pp=0.000000,anc_state_other_pp=0.000000]:49.010200,(Octopus_cyanea[&index=20,posterior=1.000000,anc_state_1=1,anc_state_1_pp=1.000000,anc_state_2=NA,anc_state_2_pp=0.000000,anc_state_3=NA,anc_state_3_pp=0.000000,anc_state_other_pp=0.000000]:42.693700,(Hapalochlaena_maculosa[&index=19,posterior=1.000000,anc_state_1=1,anc_state_1_pp=1.000000,anc_state_2=NA,anc_state_2_pp=0.000000,anc_state_3=NA,anc_state_3_pp=0.000000,anc_state_other_pp=0.000000]:39.083900,Abdopus_aculeatus[&index=18,posterior=1.000000,anc_state_1=1,anc_state_1_pp=1.000000,anc_state_2=NA,anc_state_2_pp=0.000000,anc_state_3=NA,anc_state_3_pp=0.000000,anc_state_other_pp=0.000000]:39.083900)[&index=27,posterior=1.000000,anc_state_1=1,anc_state_1_pp=0.998960,anc_state_2=0,anc_state_2_pp=0.001040,anc_state_3=NA,anc_state_3_pp=0.000000,anc_state_other_pp=0.000000]:3.609800)[&index=28,posterior=1.000000,anc_state_1=1,anc_state_1_pp=0.998347,anc_state_2=0,anc_state_2_pp=0.001653,anc_state_3=NA,anc_state_3_pp=0.000000,anc_state_other_pp=0.000000]:6.316500)[&index=29,posterior=1.000000,anc_state_1=1,anc_state_1_pp=0.987387,anc_state_2=0,anc_state_2_pp=0.012613,anc_state_3=NA,anc_state_3_pp=0.000000,anc_state_other_pp=0.000000]:37.385100)[&index=30,posterior=1.000000,anc_state_1=0,anc_state_1_pp=0.787398,anc_state_2=1,anc_state_2_pp=0.212602,anc_state_3=NA,anc_state_3_pp=0.000000,anc_state_other_pp=0.000000]:18.577800)[&index=31,posterior=1.000000,anc_state_1=0,anc_state_1_pp=0.838969,anc_state_2=1,anc_state_2_pp=0.161031,anc_state_3=NA,anc_state_3_pp=0.000000,anc_state_other_pp=0.000000]:78.288400)[&index=32,posterior=1.000000,anc_state_1=0,anc_state_1_pp=0.846941,anc_state_2=1,anc_state_2_pp=0.153059,anc_state_3=NA,anc_state_3_pp=0.000000,anc_state_other_pp=0.000000]:58.026000)[&index=33,posterior=1.000000,anc_state_1=0,anc_state_1_pp=0.791504,anc_state_2=1,anc_state_2_pp=0.208496,anc_state_3=NA,anc_state_3_pp=0.000000,anc_state_other_pp=0.000000]:50.250500,((Sepia_officinalis[&index=17,posterior=1.000000,anc_state_1=1,anc_state_1_pp=1.000000,anc_state_2=NA,anc_state_2_pp=0.000000,anc_state_3=NA,anc_state_3_pp=0.000000,anc_state_other_pp=0.000000]:91.131350,Sepia_esculenta[&index=16,posterior=1.000000,anc_state_1=1,anc_state_1_pp=1.000000,anc_state_2=NA,anc_state_2_pp=0.000000,anc_state_3=NA,anc_state_3_pp=0.000000,anc_state_other_pp=0.000000]:91.131350)[&index=34,posterior=1.000000,anc_state_1=1,anc_state_1_pp=0.967922,anc_state_2=0,anc_state_2_pp=0.032078,anc_state_3=NA,anc_state_3_pp=0.000000,anc_state_other_pp=0.000000]:83.088650,((Idiosepius_paradoxus[&index=15,posterior=1.000000,anc_state_1=1,anc_state_1_pp=1.000000,anc_state_2=NA,anc_state_2_pp=0.000000,anc_state_3=NA,anc_state_3_pp=0.000000,anc_state_other_pp=0.000000]:132.378800,Euprymna_scolopes[&index=14,posterior=1.000000,anc_state_1=1,anc_state_1_pp=1.000000,anc_state_2=NA,anc_state_2_pp=0.000000,anc_state_3=NA,anc_state_3_pp=0.000000,anc_state_other_pp=0.000000]:132.378800)[&index=35,posterior=1.000000,anc_state_1=1,anc_state_1_pp=0.928137,anc_state_2=0,anc_state_2_pp=0.071863,anc_state_3=NA,anc_state_3_pp=0.000000,anc_state_other_pp=0.000000]:27.248200,(((Sepioteuthis_lessoniana[&index=13,posterior=1.000000,anc_state_1=1,anc_state_1_pp=1.000000,anc_state_2=NA,anc_state_2_pp=0.000000,anc_state_3=NA,anc_state_3_pp=0.000000,anc_state_other_pp=0.000000]:52.485900,Sepioteuthis_australis[&index=12,posterior=1.000000,anc_state_1=1,anc_state_1_pp=1.000000,anc_state_2=NA,anc_state_2_pp=0.000000,anc_state_3=NA,anc_state_3_pp=0.000000,anc_state_other_pp=0.000000]:52.485900)[&index=36,posterior=1.000000,anc_state_1=1,anc_state_1_pp=0.994480,anc_state_2=0,anc_state_2_pp=0.005520,anc_state_3=NA,anc_state_3_pp=0.000000,anc_state_other_pp=0.000000]:54.126950,((Uroteuthis_edulis[&index=11,posterior=1.000000,anc_state_1=1,anc_state_1_pp=1.000000,anc_state_2=NA,anc_state_2_pp=0.000000,anc_state_3=NA,anc_state_3_pp=0.000000,anc_state_other_pp=0.000000]:61.424500,Loliolus_noctiluca[&index=10,posterior=1.000000,anc_state_1=1,anc_state_1_pp=1.000000,anc_state_2=NA,anc_state_2_pp=0.000000,anc_state_3=NA,anc_state_3_pp=0.000000,anc_state_other_pp=0.000000]:61.424500)[&index=37,posterior=1.000000,anc_state_1=1,anc_state_1_pp=0.996933,anc_state_2=0,anc_state_2_pp=0.003067,anc_state_3=NA,anc_state_3_pp=0.000000,anc_state_other_pp=0.000000]:23.640000,(Lolliguncula_brevis[&index=9,posterior=1.000000,anc_state_1=1,anc_state_1_pp=1.000000,anc_state_2=NA,anc_state_2_pp=0.000000,anc_state_3=NA,anc_state_3_pp=0.000000,anc_state_other_pp=0.000000]:58.959900,Doryteuthis_pealeii[&index=8,posterior=1.000000,anc_state_1=1,anc_state_1_pp=1.000000,anc_state_2=NA,anc_state_2_pp=0.000000,anc_state_3=NA,anc_state_3_pp=0.000000,anc_state_other_pp=0.000000]:58.959900)[&index=38,posterior=1.000000,anc_state_1=1,anc_state_1_pp=0.996827,anc_state_2=0,anc_state_2_pp=0.003173,anc_state_3=NA,anc_state_3_pp=0.000000,anc_state_other_pp=0.000000]:26.104600)[&index=39,posterior=1.000000,anc_state_1=1,anc_state_1_pp=0.996267,anc_state_2=0,anc_state_2_pp=0.003733,anc_state_3=NA,anc_state_3_pp=0.000000,anc_state_other_pp=0.000000]:21.548350)[&index=40,posterior=1.000000,anc_state_1=1,anc_state_1_pp=0.983734,anc_state_2=0,anc_state_2_pp=0.016266,anc_state_3=NA,anc_state_3_pp=0.000000,anc_state_other_pp=0.000000]:39.027150,(Spirula_spirula[&index=7,posterior=1.000000,anc_state_1=0,anc_state_1_pp=1.000000,anc_state_2=NA,anc_state_2_pp=0.000000,anc_state_3=NA,anc_state_3_pp=0.000000,anc_state_other_pp=0.000000]:133.598500,((Sthenoteuthis_oualaniensis[&index=6,posterior=1.000000,anc_state_1=0,anc_state_1_pp=1.000000,anc_state_2=NA,anc_state_2_pp=0.000000,anc_state_3=NA,anc_state_3_pp=0.000000,anc_state_other_pp=0.000000]:64.931250,Dosidicus_gigas[&index=5,posterior=1.000000,anc_state_1=0,anc_state_1_pp=1.000000,anc_state_2=NA,anc_state_2_pp=0.000000,anc_state_3=NA,anc_state_3_pp=0.000000,anc_state_other_pp=0.000000]:64.931250)[&index=41,posterior=1.000000,anc_state_1=0,anc_state_1_pp=0.989281,anc_state_2=1,anc_state_2_pp=0.010719,anc_state_3=NA,anc_state_3_pp=0.000000,anc_state_other_pp=0.000000]:46.621250,((Galiteuthis_armata[&index=4,posterior=1.000000,anc_state_1=0,anc_state_1_pp=1.000000,anc_state_2=NA,anc_state_2_pp=0.000000,anc_state_3=NA,anc_state_3_pp=0.000000,anc_state_other_pp=0.000000]:77.931300,Chiroteuthis_calyx[&index=3,posterior=1.000000,anc_state_1=0,anc_state_1_pp=1.000000,anc_state_2=NA,anc_state_2_pp=0.000000,anc_state_3=NA,anc_state_3_pp=0.000000,anc_state_other_pp=0.000000]:77.931300)[&index=42,posterior=1.000000,anc_state_1=0,anc_state_1_pp=0.996427,anc_state_2=1,anc_state_2_pp=0.003573,anc_state_3=NA,anc_state_3_pp=0.000000,anc_state_other_pp=0.000000]:8.341900,(Onychoteuthis_banksi[&index=2,posterior=1.000000,anc_state_1=0,anc_state_1_pp=1.000000,anc_state_2=NA,anc_state_2_pp=0.000000,anc_state_3=NA,anc_state_3_pp=0.000000,anc_state_other_pp=0.000000]:82.208800,Architeuthis_dux[&index=1,posterior=1.000000,anc_state_1=0,anc_state_1_pp=1.000000,anc_state_2=NA,anc_state_2_pp=0.000000,anc_state_3=NA,anc_state_3_pp=0.000000,anc_state_other_pp=0.000000]:82.208800)[&index=43,posterior=1.000000,anc_state_1=0,anc_state_1_pp=0.996507,anc_state_2=1,anc_state_2_pp=0.003493,anc_state_3=NA,anc_state_3_pp=0.000000,anc_state_other_pp=0.000000]:4.064400)[&index=44,posterior=1.000000,anc_state_1=0,anc_state_1_pp=0.996480,anc_state_2=1,anc_state_2_pp=0.003520,anc_state_3=NA,anc_state_3_pp=0.000000,anc_state_other_pp=0.000000]:25.279300)[&index=45,posterior=1.000000,anc_state_1=0,anc_state_1_pp=0.964295,anc_state_2=1,anc_state_2_pp=0.035705,anc_state_3=NA,anc_state_3_pp=0.000000,anc_state_other_pp=0.000000]:22.046000)[&index=46,posterior=1.000000,anc_state_1=0,anc_state_1_pp=0.738894,anc_state_2=1,anc_state_2_pp=0.261106,anc_state_3=NA,anc_state_3_pp=0.000000,anc_state_other_pp=0.000000]:12.041500)[&index=47,posterior=1.000000,anc_state_1=1,anc_state_1_pp=0.839209,anc_state_2=0,anc_state_2_pp=0.160791,anc_state_3=NA,anc_state_3_pp=0.000000,anc_state_other_pp=0.000000]:13.987000)[&index=48,posterior=1.000000,anc_state_1=1,anc_state_1_pp=0.883073,anc_state_2=0,anc_state_2_pp=0.116927,anc_state_3=NA,anc_state_3_pp=0.000000,anc_state_other_pp=0.000000]:14.593000)[&index=49,posterior=1.000000,anc_state_1=1,anc_state_1_pp=0.879020,anc_state_2=0,anc_state_2_pp=0.120980,anc_state_3=NA,anc_state_3_pp=0.000000,anc_state_other_pp=0.000000]:117.318000)[&index=50,posterior=1.000000,anc_state_1=0,anc_state_1_pp=0.654338,anc_state_2=1,anc_state_2_pp=0.345662,anc_state_3=NA,anc_state_3_pp=0.000000,anc_state_other_pp=0.000000]:134.843000)[&index=51,posterior=1.000000,anc_state_1=0,anc_state_1_pp=0.669911,anc_state_2=1,anc_state_2_pp=0.330089,anc_state_3=NA,anc_state_3_pp=0.000000,anc_state_other_pp=0.000000]:0.000000;
End;
