# Supplementary material for: ‘Arm brains’ (axial nerves) of Jurassic coleoids and the evolution of coleoid neuroanatomy
Source: Swiss J Palaeontol. 2023 Sep 27;142(1):22. doi: 10.1186/s13358-023-00285-3 (PMC10533608; doi:10.1186/s13358-023-00285-3)
Supplement: Supplementary file 1 — Additional file 1. This folder contains all data used for an produced by the Bayesian ancestral state reconstructions of cephalopod habitat distribution. [file 13358_2023_285_MOESM1_ESM.zip › AncestralStateReconstructions/scripts/mcmc_ase_habitat.Rev]

morpho <- readDiscreteCharacterData(".../data/habitat.nex")

moves = VectorMoves()
monitors = VectorMonitors()

phylogeny <- readTrees(".../data/tanner.tre")[1]

rate_pr := phylogeny.treeLength() / 10
mu ~ dnExp(rate_pr)

moves.append( mvScale(mu, lambda=1, weight=2.0) )

NUM_STATES = 2

NUM_RATES = NUM_STATES * (NUM_STATES-1)
for ( i in 1:NUM_RATES ) {
    rate[i] := mu
}

Q_morpho := fnFreeK( rate, rescale=false )

phyMorpho ~ dnPhyloCTMC(tree=phylogeny, Q=Q_morpho, type="Standard")
phyMorpho.clamp(morpho)

mymodel = model(phylogeny)

monitors.append( mnModel(filename=".../output/habitat.log", printgen=10) )
monitors.append( mnScreen(printgen=100) )
monitors.append( mnJointConditionalAncestralState(tree=phylogeny,
                                                  ctmc=phyMorpho,
                                                  filename=".../output/habitat.states.txt",
                                                  type="Standard",
                                                  printgen=1,
                                                  withTips=true,
                                                  withStartStates=false) )

mymcmc = mcmc(mymodel, monitors, moves, nruns=2, combine="mixed")

mymcmc.run(generations=25000, tuningInterval=200)

anc_states = readAncestralStateTrace(".../output/habitat.states.txt")
anc_tree = ancestralStateTree(tree=phylogeny, ancestral_state_trace_vector=anc_states, include_start_states=false, file=".../output/habitat_ase.tre", burnin=0.25, summary_statistic="MAP", site=1)
